# Supplementary material for: Crystal structure of 3,5-dimeth­oxy-2-[5-(naphthalen-1-yl)-4,5-di­hydro-1H-pyrazol-3-yl]phenol
Source: Acta Crystallogr E Crystallogr Commun. 2015 Sep 12;71(Pt 10):o708–9. doi: 10.1107/S2056989015016369 (PMC4647439; doi:10.1107/S2056989015016369)
Supplement: Supplementary file 1 [file e-71-0o708-sup1.cif]

##############################################################################
#                                                                            #
# This CIF contains the data in a paper accepted for publication in          #
# Acta Crystallographica Section E. It conforms to the requirements of       #
# Notes for Authors for Acta Crystallographica Section E, and has been       #
# peer reviewed under the auspices of the IUCr Commission on Journals.       #
#                                                                            #
# Full details of the Crystallographic Information File format               #
# are given in the paper "The Crystallographic Information File (CIF):       #
# a New Standard Archive File for Crystallography" by S. R. Hall, F. H.      #
# Allen and I. D. Brown [Acta Cryst. (1991), A47, 655-685].                  #
#                                                                            #
# The current version of the core CIF dictionary is obtainable from          #
# ftp://ftp.iucr.org/pub/cif_core.dic.                                       #
#                                                                            #
# Software is freely available for graphical display of the structure(s)     #
# in this CIF. For information consult the CIF software page                 #
# http://www.iucr.org/resources/cif/software.                                #
#                                                                            #
# This file may be used for bona fide research purposes within the           #
# scientific community so long as proper attribution is given to the journal # 
# article from which it was obtained.                                        #
#                                                                            #
##############################################################################
data_I
_audit_creation_method     SHELXL-97
_database_code_depnum_ccdc_archive     'CCDC 1421849'
_chemical_name_systematic
;
3,5-Dimethoxy-2-[5-(naphthalen-1-yl)-4,5-dihydro-1<i>H</i>-pyrazol-3-yl]phenol
;
_chemical_name_common     ?
_chemical_formula_moiety     'C21 H20 N2 O3'
_chemical_formula_sum     'C21 H20 N2 O3'
_chemical_formula_iupac     'C21 H20 N2 O3'
_chemical_formula_weight     348.39
_chemical_melting_point     ?
_symmetry_cell_setting     triclinic
_symmetry_space_group_name_H-M     'P -1'
_symmetry_space_group_name_Hall     '-P 1'
loop_
    _symmetry_equiv_pos_as_xyz
    'x, y, z'
    '-x, -y, -z'
_cell_length_a     7.6248(5)
_cell_length_b     8.6044(6)
_cell_length_c     13.1757(9)
_cell_angle_alpha     92.832(4)
_cell_angle_beta     90.777(3)
_cell_angle_gamma     99.099(3)
_cell_volume     852.30(10)
_cell_formula_units_Z     2
_cell_measurement_reflns_used     48
_cell_measurement_theta_min     6.71
_cell_measurement_theta_max     26.40
_cell_measurement_temperature     147(2)
_exptl_crystal_description     needle
_exptl_crystal_colour     yellow
_exptl_crystal_size_max     0.18
_exptl_crystal_size_mid     0.11
_exptl_crystal_size_min     0.09
_exptl_crystal_density_diffrn     1.358
_exptl_crystal_density_meas     ?
_exptl_crystal_density_method     'not measured'
_exptl_crystal_F_000     368
_exptl_absorpt_coefficient_mu     0.741
_exptl_absorpt_correction_type     multi-scan
_exptl_absorpt_process_details
;
(SADABS; Bruker, 2012)
;
_exptl_absorpt_correction_T_min     0.6984
_exptl_absorpt_correction_T_max     0.7528
_exptl_special_details     ?
_diffrn_ambient_temperature     147(2)
_diffrn_radiation_type     CuK\a
_diffrn_radiation_wavelength     1.54178
_diffrn_radiation_source     'Bruker ImuS'
_diffrn_radiation_monochromator     'multi-layer optics'
_diffrn_measurement_device_type     'Bruker Kappa APEX DUO CCD'
_diffrn_measurement_method     '\f and \w scans'
_diffrn_detector_area_resol_mean     ?
_diffrn_reflns_number     21626
_diffrn_reflns_av_R_equivalents     0.0291
_diffrn_reflns_av_sigmaI/netI     0.0210
_diffrn_reflns_theta_min     3.36
_diffrn_reflns_theta_max     66.40
_diffrn_reflns_theta_full     66.40
_diffrn_measured_fraction_theta_max     0.970
_diffrn_measured_fraction_theta_full     0.970
_diffrn_reflns_limit_h_min     -9
_diffrn_reflns_limit_h_max     8
_diffrn_reflns_limit_k_min     -10
_diffrn_reflns_limit_k_max     10
_diffrn_reflns_limit_l_min     -15
_diffrn_reflns_limit_l_max     15
_refine_special_details
;
Refinement of <i>F</i>^2^ against ALL reflections. The weighted <i>R</i>-factor
<i>wR</i> and goodness of fit <i>S</i> are based on <i>F</i>^2^, conventional
<i>R</i>-factors <i>R</i> are based on <i>F</i>, with <i>F</i> set to zero for
negative <i>F</i>^2^. The threshold expression of <i>F</i>^2^ >
\s(<i>F</i>^2^) is used only for calculating <i>R</i>-factors(gt) <i>etc</i>.
and is not relevant to the choice of reflections for refinement.
<i>R</i>-factors based on <i>F</i>^2^ are statistically about twice as large
as those based on <i>F</i>, and <i>R</i>- factors based on ALL data will be
even larger.
;
_reflns_number_total     2906
_reflns_number_gt     2736
_reflns_threshold_expression     'I>2\s(I)'
_refine_ls_structure_factor_coef     Fsqd
_refine_ls_matrix_type     full
_refine_ls_R_factor_all     0.0375
_refine_ls_R_factor_gt     0.0357
_refine_ls_wR_factor_gt     0.0942
_refine_ls_wR_factor_ref     0.0956
_refine_ls_goodness_of_fit_ref     1.036
_refine_ls_restrained_S_all     1.036
_refine_ls_number_reflns     2906
_refine_ls_number_parameters     245
_refine_ls_number_restraints     0
_refine_ls_hydrogen_treatment     mixed
_refine_ls_weighting_scheme     calc
_refine_ls_weighting_details
         'calc w=1/[\s^2^(Fo^2^)+(0.0556P)^2^+0.2046P] where P=(Fo^2^+2Fc^2^)/3'
_atom_sites_solution_hydrogens     geom
_atom_sites_solution_primary     direct
_atom_sites_solution_secondary     difmap
_refine_ls_shift/su_max     0.002
_refine_ls_shift/su_mean     0.000
_refine_diff_density_max     0.157
_refine_diff_density_min     -0.223
_refine_ls_extinction_method     none
_refine_ls_extinction_coef     ?
loop_
    _atom_type_symbol
    _atom_type_description
    _atom_type_scat_dispersion_real
    _atom_type_scat_dispersion_imag
    _atom_type_scat_source
    'C' 'C' 0.0181 0.0091
                         'International Tables Vol C Tables 4.2.6.8 and 6.1.1.4'
    'H' 'H' 0.0000 0.0000
                         'International Tables Vol C Tables 4.2.6.8 and 6.1.1.4'
    'N' 'N' 0.0311 0.0180
                         'International Tables Vol C Tables 4.2.6.8 and 6.1.1.4'
    'O' 'O' 0.0492 0.0322
                         'International Tables Vol C Tables 4.2.6.8 and 6.1.1.4'
_computing_data_collection
;
APEX2 (Bruker, 2012)
;
_computing_cell_refinement
;
SAINT (Bruker, 2012)
;
_computing_data_reduction
;
SAINT (Bruker, 2012)
;
_computing_structure_solution
;
SHELXS97 (Sheldrick, 2008)
;
_computing_structure_refinement
;
SHELXL97 (Sheldrick, 2008)
;
_computing_molecular_graphics
;
PLATON (Spek, 2009) and Mercury (Macrae <i>et al.</i>,  2008)
;
_computing_publication_material
;
SHELXTL (Sheldrick, 2008) and PLATON (Spek, 2009)
;
loop_
    _atom_site_type_symbol
    _atom_site_label
    _atom_site_fract_x
    _atom_site_fract_y
    _atom_site_fract_z
    _atom_site_U_iso_or_equiv
    _atom_site_adp_type
    _atom_site_calc_flag
    _atom_site_refinement_flags
    _atom_site_occupancy
    _atom_site_symmetry_multiplicity
    _atom_site_disorder_assembly
    _atom_site_disorder_group
    O O1 0.76267(11) 0.65287(11) 0.56445(6) 0.0345(2) Uani d . 1 1 . .
    O O2 0.23406(12) 0.84718(12) 0.45432(7) 0.0395(2) Uani d . 1 1 . .
    O O3 0.33246(11) 0.79173(10) 0.79830(6) 0.0274(2) Uani d . 1 1 . .
    N N1 0.61828(13) 0.70426(11) 0.86156(7) 0.0238(2) Uani d . 1 1 . .
    N N2 0.75961(13) 0.69468(12) 0.92877(7) 0.0257(2) Uani d . 1 1 . .
    C C1 0.66848(15) 0.68552(12) 0.76873(8) 0.0219(2) Uani d . 1 1 . .
    C C2 0.85512(15) 0.64594(13) 0.76522(8) 0.0239(3) Uani d . 1 1 . .
    H H2A 0.9417 0.7366 0.7448 0.029 Uiso calc R 1 1 . .
    H H2B 0.8615 0.5538 0.7182 0.029 Uiso calc R 1 1 . .
    C C3 0.88660(15) 0.60817(13) 0.87658(8) 0.0233(3) Uani d . 1 1 . .
    H H3A 1.0104 0.6549 0.8989 0.028 Uiso calc R 1 1 . .
    C C4 0.85672(15) 0.43149(13) 0.89158(8) 0.0223(3) Uani d . 1 1 . .
    C C5 0.70235(15) 0.35538(14) 0.93005(9) 0.0260(3) Uani d . 1 1 . .
    H H5A 0.6109 0.4141 0.9480 0.031 Uiso calc R 1 1 . .
    C C6 0.67599(16) 0.19168(14) 0.94364(9) 0.0294(3) Uani d . 1 1 . .
    H H6A 0.5673 0.1419 0.9701 0.035 Uiso calc R 1 1 . .
    C C7 0.80537(17) 0.10457(14) 0.91907(9) 0.0281(3) Uani d . 1 1 . .
    H H7A 0.7871 -0.0052 0.9296 0.034 Uiso calc R 1 1 . .
    C C8 0.96708(16) 0.17698(13) 0.87785(8) 0.0244(3) Uani d . 1 1 . .
    C C9 1.10302(17) 0.08870(14) 0.85020(9) 0.0290(3) Uani d . 1 1 . .
    H H9A 1.0856 -0.0214 0.8596 0.035 Uiso calc R 1 1 . .
    C C10 1.25809(17) 0.15898(15) 0.81043(9) 0.0313(3) Uani d . 1 1 . .
    H H10A 1.3475 0.0980 0.7924 0.038 Uiso calc R 1 1 . .
    C C11 1.28539(16) 0.32194(15) 0.79617(9) 0.0295(3) Uani d . 1 1 . .
    H H11A 1.3938 0.3706 0.7687 0.035 Uiso calc R 1 1 . .
    C C12 1.15695(15) 0.41116(14) 0.82154(8) 0.0252(3) Uani d . 1 1 . .
    H H12A 1.1773 0.5209 0.8110 0.030 Uiso calc R 1 1 . .
    C C13 0.99403(15) 0.34213(13) 0.86326(8) 0.0222(3) Uani d . 1 1 . .
    C C14 0.55542(15) 0.71703(13) 0.68409(8) 0.0229(3) Uani d . 1 1 . .
    C C15 0.60542(15) 0.70520(14) 0.58125(9) 0.0257(3) Uani d . 1 1 . .
    C C16 0.50164(16) 0.74640(15) 0.50250(9) 0.0290(3) Uani d . 1 1 . .
    H H16A 0.5377 0.7370 0.4340 0.035 Uiso calc R 1 1 . .
    C C17 0.34405(16) 0.80168(15) 0.52538(9) 0.0291(3) Uani d . 1 1 . .
    C C18 0.28868(15) 0.81417(14) 0.62462(9) 0.0284(3) Uani d . 1 1 . .
    H H18A 0.1801 0.8508 0.6391 0.034 Uiso calc R 1 1 . .
    C C19 0.39277(15) 0.77291(13) 0.70265(9) 0.0240(3) Uani d . 1 1 . .
    C C20 0.82165(18) 0.64268(18) 0.46210(9) 0.0379(3) Uani d . 1 1 . .
    H H20A 0.9381 0.6080 0.4614 0.057 Uiso calc R 1 1 . .
    H H20B 0.8312 0.7464 0.4332 0.057 Uiso calc R 1 1 . .
    H H20C 0.7361 0.5666 0.4216 0.057 Uiso calc R 1 1 . .
    C C21 0.29040(19) 0.85176(19) 0.35185(10) 0.0419(3) Uani d . 1 1 . .
    H H21A 0.2038 0.8948 0.3103 0.063 Uiso calc R 1 1 . .
    H H21B 0.2996 0.7448 0.3256 0.063 Uiso calc R 1 1 . .
    H H21C 0.4066 0.9188 0.3490 0.063 Uiso calc R 1 1 . .
    H H3O 0.420(2) 0.7700(19) 0.8426(14) 0.050(5) Uiso d . 1 1 . .
    H H2N 0.719(2) 0.6571(18) 0.9879(13) 0.039(4) Uiso d . 1 1 . .
loop_
    _atom_site_aniso_label
    _atom_site_aniso_U_11
    _atom_site_aniso_U_22
    _atom_site_aniso_U_33
    _atom_site_aniso_U_12
    _atom_site_aniso_U_13
    _atom_site_aniso_U_23
    O1 0.0324(5) 0.0539(6) 0.0208(4) 0.0170(4) 0.0019(3) 0.0033(4)
    O2 0.0316(5) 0.0590(6) 0.0291(5) 0.0082(4) -0.0082(4) 0.0141(4)
    O3 0.0307(5) 0.0307(5) 0.0232(4) 0.0109(3) 0.0021(3) 0.0039(3)
    N1 0.0302(5) 0.0208(5) 0.0212(5) 0.0071(4) -0.0036(4) 0.0012(4)
    N2 0.0334(5) 0.0256(5) 0.0198(5) 0.0108(4) -0.0046(4) 0.0010(4)
    C1 0.0275(6) 0.0162(5) 0.0217(6) 0.0026(4) -0.0011(4) 0.0017(4)
    C2 0.0274(6) 0.0228(6) 0.0222(6) 0.0060(4) -0.0021(4) 0.0036(4)
    C3 0.0275(6) 0.0213(6) 0.0217(6) 0.0062(4) -0.0040(4) 0.0010(4)
    C4 0.0278(6) 0.0227(6) 0.0165(5) 0.0051(4) -0.0062(4) 0.0008(4)
    C5 0.0286(6) 0.0270(6) 0.0229(6) 0.0060(5) -0.0027(4) 0.0009(4)
    C6 0.0317(6) 0.0287(6) 0.0260(6) -0.0014(5) -0.0011(5) 0.0029(5)
    C7 0.0401(7) 0.0193(6) 0.0235(6) 0.0007(5) -0.0065(5) 0.0019(4)
    C8 0.0335(6) 0.0221(6) 0.0178(5) 0.0057(5) -0.0082(4) -0.0008(4)
    C9 0.0417(7) 0.0225(6) 0.0240(6) 0.0108(5) -0.0091(5) -0.0028(5)
    C10 0.0370(7) 0.0342(7) 0.0255(6) 0.0166(5) -0.0051(5) -0.0041(5)
    C11 0.0299(6) 0.0355(7) 0.0236(6) 0.0076(5) -0.0019(5) 0.0001(5)
    C12 0.0302(6) 0.0247(6) 0.0209(5) 0.0051(5) -0.0035(4) 0.0022(4)
    C13 0.0288(6) 0.0215(6) 0.0164(5) 0.0052(4) -0.0065(4) 0.0003(4)
    C14 0.0261(6) 0.0200(6) 0.0222(6) 0.0022(4) -0.0020(4) 0.0030(4)
    C15 0.0255(6) 0.0271(6) 0.0244(6) 0.0035(5) -0.0014(4) 0.0020(5)
    C16 0.0298(6) 0.0354(7) 0.0207(6) 0.0011(5) -0.0020(5) 0.0039(5)
    C17 0.0264(6) 0.0323(7) 0.0274(6) -0.0008(5) -0.0069(5) 0.0082(5)
    C18 0.0246(6) 0.0305(7) 0.0306(6) 0.0047(5) -0.0019(5) 0.0065(5)
    C19 0.0269(6) 0.0205(6) 0.0240(6) 0.0017(4) 0.0005(4) 0.0037(4)
    C20 0.0376(7) 0.0549(9) 0.0234(6) 0.0137(6) 0.0056(5) 0.0037(6)
    C21 0.0459(8) 0.0534(9) 0.0260(7) 0.0051(6) -0.0112(6) 0.0086(6)
_geom_special_details
;
All e.s.d.'s (except the e.s.d. in the dihedral angle between two l.s. planes)
are estimated using the full covariance matrix. The cell e.s.d.'s are taken
into account individually in the estimation of e.s.d.'s in distances, angles
and torsion angles; correlations between e.s.d.'s in cell parameters are only
used when they are defined by crystal symmetry. An approximate (isotropic)
treatment of cell e.s.d.'s is used for estimating e.s.d.'s involving l.s.
planes.
;
loop_
    _geom_bond_atom_site_label_1
    _geom_bond_atom_site_label_2
    _geom_bond_site_symmetry_2
    _geom_bond_distance
    _geom_bond_publ_flag
    O1 C15 . 1.3629(15) ?
    O1 C20 . 1.4304(14) ?
    O2 C17 . 1.3609(15) ?
    O2 C21 . 1.4229(16) ?
    O3 C19 . 1.3584(14) ?
    O3 H3O . 0.926(18) ?
    N1 C1 . 1.2965(15) ?
    N1 N2 . 1.4005(13) ?
    N2 C3 . 1.4697(15) ?
    N2 H2N . 0.898(17) ?
    C1 C14 . 1.4622(16) ?
    C1 C2 . 1.5155(16) ?
    C2 C3 . 1.5423(15) ?
    C2 H2A . 0.9900 ?
    C2 H2B . 0.9900 ?
    C3 C4 . 1.5243(15) ?
    C3 H3A . 1.0000 ?
    C4 C5 . 1.3698(17) ?
    C4 C13 . 1.4364(16) ?
    C5 C6 . 1.4116(17) ?
    C5 H5A . 0.9500 ?
    C6 C7 . 1.3632(18) ?
    C6 H6A . 0.9500 ?
    C7 C8 . 1.4185(18) ?
    C7 H7A . 0.9500 ?
    C8 C9 . 1.4198(17) ?
    C8 C13 . 1.4263(16) ?
    C9 C10 . 1.3640(19) ?
    C9 H9A . 0.9500 ?
    C10 C11 . 1.4070(18) ?
    C10 H10A . 0.9500 ?
    C11 C12 . 1.3717(17) ?
    C11 H11A . 0.9500 ?
    C12 C13 . 1.4197(17) ?
    C12 H12A . 0.9500 ?
    C14 C15 . 1.4158(16) ?
    C14 C19 . 1.4192(17) ?
    C15 C16 . 1.3896(17) ?
    C16 C17 . 1.3919(18) ?
    C16 H16A . 0.9500 ?
    C17 C18 . 1.3838(18) ?
    C18 C19 . 1.3842(17) ?
    C18 H18A . 0.9500 ?
    C20 H20A . 0.9800 ?
    C20 H20B . 0.9800 ?
    C20 H20C . 0.9800 ?
    C21 H21A . 0.9800 ?
    C21 H21B . 0.9800 ?
    C21 H21C . 0.9800 ?
loop_
    _geom_angle_atom_site_label_1
    _geom_angle_atom_site_label_2
    _geom_angle_atom_site_label_3
    _geom_angle_site_symmetry_1
    _geom_angle_site_symmetry_3
    _geom_angle
    _geom_angle_publ_flag
    C15 O1 C20 . . 118.10(9) ?
    C17 O2 C21 . . 118.23(10) ?
    C19 O3 H3O . . 107.0(11) ?
    C1 N1 N2 . . 109.61(9) ?
    N1 N2 C3 . . 108.80(8) ?
    N1 N2 H2N . . 110.6(10) ?
    C3 N2 H2N . . 116.0(10) ?
    N1 C1 C14 . . 120.11(10) ?
    N1 C1 C2 . . 111.37(9) ?
    C14 C1 C2 . . 128.25(10) ?
    C1 C2 C3 . . 101.50(9) ?
    C1 C2 H2A . . 111.5 ?
    C3 C2 H2A . . 111.5 ?
    C1 C2 H2B . . 111.5 ?
    C3 C2 H2B . . 111.5 ?
    H2A C2 H2B . . 109.3 ?
    N2 C3 C4 . . 114.59(9) ?
    N2 C3 C2 . . 100.95(9) ?
    C4 C3 C2 . . 112.32(9) ?
    N2 C3 H3A . . 109.6 ?
    C4 C3 H3A . . 109.6 ?
    C2 C3 H3A . . 109.6 ?
    C5 C4 C13 . . 119.16(10) ?
    C5 C4 C3 . . 122.00(10) ?
    C13 C4 C3 . . 118.84(10) ?
    C4 C5 C6 . . 121.56(11) ?
    C4 C5 H5A . . 119.2 ?
    C6 C5 H5A . . 119.2 ?
    C7 C6 C5 . . 120.49(11) ?
    C7 C6 H6A . . 119.8 ?
    C5 C6 H6A . . 119.8 ?
    C6 C7 C8 . . 120.33(11) ?
    C6 C7 H7A . . 119.8 ?
    C8 C7 H7A . . 119.8 ?
    C7 C8 C9 . . 121.52(11) ?
    C7 C8 C13 . . 119.45(11) ?
    C9 C8 C13 . . 119.03(11) ?
    C10 C9 C8 . . 121.24(11) ?
    C10 C9 H9A . . 119.4 ?
    C8 C9 H9A . . 119.4 ?
    C9 C10 C11 . . 119.91(11) ?
    C9 C10 H10A . . 120.0 ?
    C11 C10 H10A . . 120.0 ?
    C12 C11 C10 . . 120.59(11) ?
    C12 C11 H11A . . 119.7 ?
    C10 C11 H11A . . 119.7 ?
    C11 C12 C13 . . 121.07(11) ?
    C11 C12 H12A . . 119.5 ?
    C13 C12 H12A . . 119.5 ?
    C12 C13 C8 . . 118.16(10) ?
    C12 C13 C4 . . 122.84(10) ?
    C8 C13 C4 . . 119.00(10) ?
    C15 C14 C19 . . 116.38(10) ?
    C15 C14 C1 . . 122.99(10) ?
    C19 C14 C1 . . 120.48(10) ?
    O1 C15 C16 . . 122.12(11) ?
    O1 C15 C14 . . 115.85(10) ?
    C16 C15 C14 . . 122.03(11) ?
    C15 C16 C17 . . 119.04(11) ?
    C15 C16 H16A . . 120.5 ?
    C17 C16 H16A . . 120.5 ?
    O2 C17 C18 . . 115.09(11) ?
    O2 C17 C16 . . 123.79(11) ?
    C18 C17 C16 . . 121.12(11) ?
    C17 C18 C19 . . 119.50(11) ?
    C17 C18 H18A . . 120.3 ?
    C19 C18 H18A . . 120.3 ?
    O3 C19 C18 . . 116.33(10) ?
    O3 C19 C14 . . 121.73(10) ?
    C18 C19 C14 . . 121.93(11) ?
    O1 C20 H20A . . 109.5 ?
    O1 C20 H20B . . 109.5 ?
    H20A C20 H20B . . 109.5 ?
    O1 C20 H20C . . 109.5 ?
    H20A C20 H20C . . 109.5 ?
    H20B C20 H20C . . 109.5 ?
    O2 C21 H21A . . 109.5 ?
    O2 C21 H21B . . 109.5 ?
    H21A C21 H21B . . 109.5 ?
    O2 C21 H21C . . 109.5 ?
    H21A C21 H21C . . 109.5 ?
    H21B C21 H21C . . 109.5 ?
loop_
    _geom_torsion_atom_site_label_1
    _geom_torsion_atom_site_label_2
    _geom_torsion_atom_site_label_3
    _geom_torsion_atom_site_label_4
    _geom_torsion_site_symmetry_1
    _geom_torsion_site_symmetry_2
    _geom_torsion_site_symmetry_3
    _geom_torsion_site_symmetry_4
    _geom_torsion
    _geom_torsion_publ_flag
    C1 N1 N2 C3 . . . . -21.89(12) ?
    N2 N1 C1 C14 . . . . -169.55(9) ?
    N2 N1 C1 C2 . . . . 4.94(12) ?
    N1 C1 C2 C3 . . . . 12.50(12) ?
    C14 C1 C2 C3 . . . . -173.56(10) ?
    N1 N2 C3 C4 . . . . -92.86(11) ?
    N1 N2 C3 C2 . . . . 28.06(11) ?
    C1 C2 C3 N2 . . . . -23.31(10) ?
    C1 C2 C3 C4 . . . . 99.21(10) ?
    N2 C3 C4 C5 . . . . 14.33(15) ?
    C2 C3 C4 C5 . . . . -100.10(12) ?
    N2 C3 C4 C13 . . . . -166.45(9) ?
    C2 C3 C4 C13 . . . . 79.12(12) ?
    C13 C4 C5 C6 . . . . 0.78(16) ?
    C3 C4 C5 C6 . . . . 180.00(10) ?
    C4 C5 C6 C7 . . . . 0.37(17) ?
    C5 C6 C7 C8 . . . . -1.09(17) ?
    C6 C7 C8 C9 . . . . -179.07(10) ?
    C6 C7 C8 C13 . . . . 0.64(16) ?
    C7 C8 C9 C10 . . . . 179.88(10) ?
    C13 C8 C9 C10 . . . . 0.16(16) ?
    C8 C9 C10 C11 . . . . 0.00(17) ?
    C9 C10 C11 C12 . . . . -0.28(17) ?
    C10 C11 C12 C13 . . . . 0.38(17) ?
    C11 C12 C13 C8 . . . . -0.20(16) ?
    C11 C12 C13 C4 . . . . 179.50(10) ?
    C7 C8 C13 C12 . . . . -179.78(9) ?
    C9 C8 C13 C12 . . . . -0.07(15) ?
    C7 C8 C13 C4 . . . . 0.50(15) ?
    C9 C8 C13 C4 . . . . -179.78(9) ?
    C5 C4 C13 C12 . . . . 179.10(10) ?
    C3 C4 C13 C12 . . . . -0.14(15) ?
    C5 C4 C13 C8 . . . . -1.20(15) ?
    C3 C4 C13 C8 . . . . 179.56(9) ?
    N1 C1 C14 C15 . . . . 177.33(10) ?
    C2 C1 C14 C15 . . . . 3.86(18) ?
    N1 C1 C14 C19 . . . . 1.95(16) ?
    C2 C1 C14 C19 . . . . -171.52(10) ?
    C20 O1 C15 C16 . . . . 0.79(17) ?
    C20 O1 C15 C14 . . . . -178.39(11) ?
    C19 C14 C15 O1 . . . . 179.38(10) ?
    C1 C14 C15 O1 . . . . 3.83(17) ?
    C19 C14 C15 C16 . . . . 0.20(17) ?
    C1 C14 C15 C16 . . . . -175.35(10) ?
    O1 C15 C16 C17 . . . . -178.84(11) ?
    C14 C15 C16 C17 . . . . 0.29(18) ?
    C21 O2 C17 C18 . . . . 174.16(11) ?
    C21 O2 C17 C16 . . . . -5.72(18) ?
    C15 C16 C17 O2 . . . . 179.07(11) ?
    C15 C16 C17 C18 . . . . -0.81(18) ?
    O2 C17 C18 C19 . . . . -179.07(10) ?
    C16 C17 C18 C19 . . . . 0.82(18) ?
    C17 C18 C19 O3 . . . . 178.46(10) ?
    C17 C18 C19 C14 . . . . -0.30(18) ?
    C15 C14 C19 O3 . . . . -178.89(10) ?
    C1 C14 C19 O3 . . . . -3.22(16) ?
    C15 C14 C19 C18 . . . . -0.20(17) ?
    C1 C14 C19 C18 . . . . 175.47(10) ?
loop_
    _geom_hbond_atom_site_label_D
    _geom_hbond_atom_site_label_H
    _geom_hbond_atom_site_label_A
    _geom_hbond_site_symmetry_A
    _geom_hbond_distance_DH
    _geom_hbond_distance_HA
    _geom_hbond_distance_DA
    _geom_hbond_angle_DHA
    O3 H3O N1 . 0.926(18) 1.718(18) 2.5578(12) 149.3(16)
    C7 H7A N2 1_545 0.95 2.56 3.4976(16) 171
    C12 H12A O3 1_655 0.95 2.46 3.3663(15) 161
    N2 H2N Cg3 2_767 0.898(17) 2.609(17) 3.1906(11) 123.2(12)
    C3 H3A Cg2 2_767 1.00 2.84 3.5842(12) 131
    C20 H20C Cg4 2_666 0.98 2.93 3.7892(16) 146
    C21 H21C Cg4 2_676 0.98 2.85 3.6296(17) 137
_iucr_refine_instructions_details
;
TITL cu_d1329_0m in P-1
CELL 1.54178 7.6248 8.6044 13.1757 92.832 90.777 99.099
ZERR 2.00 0.0005 0.0006 0.0009 0.004 0.003 0.003
LATT 1
SFAC C H N O
UNIT 42 40 4 6
TEMP -126.150
SIZE 0.090 0.110 0.180
ACTA
L.S. 4
FMAP 2
PLAN 20
HTAB O3 N1
BOND $H
CONF
WGHT    0.055600    0.204600
FVAR       0.23201
O1    4    0.762668    0.652871    0.564453    11.00000    0.03235    0.05393 =
         0.02081    0.00331    0.00189    0.01700
O2    4    0.234061    0.847183    0.454320    11.00000    0.03163    0.05900 =
         0.02909    0.01414   -0.00822    0.00818
O3    4    0.332461    0.791731    0.798305    11.00000    0.03071    0.03068 =
         0.02319    0.00390    0.00211    0.01085
N1    3    0.618285    0.704256    0.861561    11.00000    0.03017    0.02084 =
         0.02125    0.00116   -0.00363    0.00714
N2    3    0.759608    0.694681    0.928769    11.00000    0.03339    0.02560 =
         0.01981    0.00096   -0.00458    0.01078
C1    1    0.668476    0.685519    0.768734    11.00000    0.02751    0.01623 =
         0.02168    0.00170   -0.00106    0.00258
C2    1    0.855116    0.645943    0.765215    11.00000    0.02741    0.02280 =
         0.02223    0.00362   -0.00206    0.00596
AFIX  23
H2A   2    0.941715    0.736647    0.744792    11.00000   -1.20000
H2B   2    0.861521    0.553771    0.718169    11.00000   -1.20000
AFIX   0
C3    1    0.886599    0.608170    0.876583    11.00000    0.02746    0.02131 =
         0.02165    0.00104   -0.00399    0.00622
AFIX  13
H3A   2    1.010417    0.654889    0.898882    11.00000   -1.20000
AFIX   0
C4    1    0.856718    0.431485    0.891580    11.00000    0.02780    0.02273 =
         0.01651    0.00081   -0.00624    0.00508
C5    1    0.702345    0.355375    0.930049    11.00000    0.02859    0.02702 =
         0.02285    0.00086   -0.00274    0.00605
AFIX  43
H5A   2    0.610859    0.414144    0.948005    11.00000   -1.20000
AFIX   0
C6    1    0.675991    0.191683    0.943640    11.00000    0.03172    0.02869 =
         0.02597    0.00293   -0.00107   -0.00136
AFIX  43
H6A   2    0.567294    0.141862    0.970106    11.00000   -1.20000
AFIX   0
C7    1    0.805368    0.104565    0.919067    11.00000    0.04012    0.01927 =
         0.02351    0.00195   -0.00653    0.00070
AFIX  43
H7A   2    0.787134   -0.005196    0.929603    11.00000   -1.20000
AFIX   0
C8    1    0.967081    0.176980    0.877846    11.00000    0.03352    0.02207 =
         0.01775   -0.00078   -0.00820    0.00570
C9    1    1.103019    0.088696    0.850204    11.00000    0.04169    0.02250 =
         0.02398   -0.00278   -0.00912    0.01076
AFIX  43
H9A   2    1.085640   -0.021396    0.859591    11.00000   -1.20000
AFIX   0
C10   1    1.258090    0.158977    0.810427    11.00000    0.03699    0.03420 =
         0.02551   -0.00414   -0.00511    0.01657
AFIX  43
H10A  2    1.347540    0.097979    0.792375    11.00000   -1.20000
AFIX   0
C11   1    1.285390    0.321942    0.796168    11.00000    0.02989    0.03545 =
         0.02361    0.00007   -0.00192    0.00755
AFIX  43
H11A  2    1.393754    0.370622    0.768724    11.00000   -1.20000
AFIX   0
C12   1    1.156948    0.411162    0.821535    11.00000    0.03020    0.02469 =
         0.02092    0.00216   -0.00346    0.00508
AFIX  43
H12A  2    1.177339    0.520928    0.811013    11.00000   -1.20000
AFIX   0
C13   1    0.994034    0.342133    0.863259    11.00000    0.02879    0.02152 =
         0.01639    0.00030   -0.00646    0.00523
C14   1    0.555415    0.717030    0.684090    11.00000    0.02606    0.02001 =
         0.02217    0.00298   -0.00200    0.00219
C15   1    0.605415    0.705197    0.581249    11.00000    0.02546    0.02708 =
         0.02445    0.00202   -0.00141    0.00352
C16   1    0.501640    0.746399    0.502501    11.00000    0.02982    0.03540 =
         0.02066    0.00394   -0.00198    0.00114
AFIX  43
H16A  2    0.537734    0.736975    0.434041    11.00000   -1.20000
AFIX   0
C17   1    0.344046    0.801676    0.525382    11.00000    0.02637    0.03233 =
         0.02741    0.00820   -0.00692   -0.00077
C18   1    0.288676    0.814174    0.624623    11.00000    0.02458    0.03048 =
         0.03058    0.00650   -0.00191    0.00473
AFIX  43
H18A  2    0.180051    0.850794    0.639090    11.00000   -1.20000
AFIX   0
C19   1    0.392767    0.772912    0.702651    11.00000    0.02690    0.02054 =
         0.02399    0.00372    0.00047    0.00167
C20   1    0.821649    0.642681    0.462096    11.00000    0.03761    0.05491 =
         0.02338    0.00369    0.00561    0.01366
AFIX 137
H20A  2    0.938061    0.608044    0.461417    11.00000   -1.50000
H20B  2    0.831231    0.746391    0.433191    11.00000   -1.50000
H20C  2    0.736063    0.566628    0.421550    11.00000   -1.50000
AFIX   0
C21   1    0.290403    0.851761    0.351846    11.00000    0.04586    0.05336 =
         0.02602    0.00856   -0.01121    0.00510
AFIX 137
H21A  2    0.203766    0.894843    0.310350    11.00000   -1.50000
H21B  2    0.299635    0.744834    0.325641    11.00000   -1.50000
H21C  2    0.406612    0.918760    0.348969    11.00000   -1.50000
AFIX   0
H3O   2    0.419679    0.770008    0.842613    11.00000    0.05040
H2N   2    0.718885    0.657108    0.987852    11.00000    0.03933
HKLF 4 1 1 0 0 0 1 0 0 0 1
REM  cu_d1329_0m in P-1
REM R1 =  0.0357 for   2736 Fo > 4sig(Fo)  and  0.0375 for all   2906 data
REM    245 parameters refined using      0 restraints
END
WGHT      0.0544      0.2070
REM Highest difference peak  0.157,  deepest hole -0.223,  1-sigma level  0.045
Q1    1   0.9750  0.2547  0.8595  11.00000  0.05    0.16
Q2    1   0.9953  0.2681  0.8913  11.00000  0.05    0.15
Q3    1   0.8720  0.5184  0.8844  11.00000  0.05    0.15
Q4    1   0.5034  0.7884  0.6972  11.00000  0.05    0.12
Q5    1   1.4876  0.4335  0.7975  11.00000  0.05    0.12
Q6    1   0.5429  0.6529  0.6382  11.00000  0.05    0.12
Q7    1   0.3473  0.8590  0.5815  11.00000  0.05    0.11
Q8    1   0.5184 -0.0385  0.9017  11.00000  0.05    0.11
Q9    1   0.6038  0.7504  0.6396  11.00000  0.05    0.11
Q10   1   0.7508  0.6586  0.7521  11.00000  0.05    0.11
Q11   1   0.8879  0.6188  0.8183  11.00000  0.05    0.11
Q12   1   0.7993  0.8124  0.9716  11.00000  0.05    0.11
Q13   1   0.2814  0.7463  0.5777  11.00000  0.05    0.11
Q14   1   0.2066  0.9202  0.6509  11.00000  0.05    0.11
Q15   1   0.5857  0.4693  1.0781  11.00000  0.05    0.11
Q16   1   0.4509  0.5560  0.8296  11.00000  0.05    0.10
Q17   1   0.9149  0.5945  0.7000  11.00000  0.05    0.10
Q18   1   0.9727  0.6590  0.4848  11.00000  0.05    0.10
Q19   1   0.1836  0.9218  0.3423  11.00000  0.05    0.10
Q20   1   0.5632  0.7732  0.8859  11.00000  0.05    0.10
;
data_Global
_journal_date_recd_electronic     2015-08-25
_journal_date_accepted     2015-09-02
_journal_name_full     'Acta Crystallographica, Section E'
_journal_year     2015
_journal_volume     71
_journal_issue     10
_journal_page_first     o708
_journal_page_last     o709
_journal_paper_category     HO
_journal_paper_doi     10.1107/S2056989015016369
_journal_coeditor_code     SU5198
_publ_contact_author_name     'Dongsoo Koh'
_publ_contact_author_address
;
Department of Applied Chemistry, Dongduk Women's University,
Seoul 136-714, Republic of Korea
;
_publ_contact_author_email     'dskoh@dongduk.ac.kr'
_publ_contact_author_fax     '82-2-940-4512'
_publ_contact_author_phone     '82-10-3999-4512'
_publ_section_title
;\
Crystal structure of
3,5-dimethoxy-2-[5-(naphthalen-1-yl)-4,5-dihydro-1<i>H</i>-pyrazol-3-yl]\
phenol
;
loop_
    _publ_author_name
    _publ_author_footnote
    _publ_author_address
    'Koh, Dongsoo' .
;
Department of Applied Chemistry, Dongduk Women's University, Seoul 136-714,
Republic of Korea
;
