# Supplementary material for: Crystal structure of 3,5-dimeth­oxy-2-[5-(naphthalen-1-yl)-4,5-di­hydro-1H-pyrazol-3-yl]phenol
Source: Acta Crystallogr E Crystallogr Commun. 2015 Sep 12;71(Pt 10):o708–9. doi: 10.1107/S2056989015016369 (PMC4647439; doi:10.1107/S2056989015016369)
Supplement: Supplementary file 2 [file e-71-0o708-Isup2.hkl]

# 
# h,k,l, Fc-squared, Fo-squared, sigma(Fo-squared) and status flag 
# 
data_I
_shelx_title ' cu_d1329_0m in P-1' 
_shelx_refln_list_code          4 
_shelx_F_calc_maximum      148.16 
_exptl_crystal_F_000       368.00 
_reflns_d_resolution_high  0.8412 
 
loop_ 
 _symmetry_equiv_pos_as_xyz 
 'x, y, z' 
 '-x, -y, -z' 
 
_cell_length_a     7.6248 
_cell_length_b     8.6044 
_cell_length_c    13.1757 
_cell_angle_alpha  92.832 
_cell_angle_beta   90.777 
_cell_angle_gamma  99.099 
 
_shelx_F_squared_multiplier     1.000 
 
loop_ 
 _refln_index_h 
 _refln_index_k 
 _refln_index_l 
 _refln_F_squared_calc 
 _refln_F_squared_meas 
 _refln_F_squared_sigma 
 _refln_observed_status 
   2   0   0     5696.43     4952.72    111.84 o 
   3   0   0      304.48      270.68      4.64 o 
   4   0   0        1.08        1.67      0.19 o 
   5   0   0        4.47        3.72      0.19 o 
   6   0   0       34.42       34.93      0.56 o 
   7   0   0       36.04       35.86      0.74 o 
   8   0   0       42.21       44.40      0.93 o 
  -8   1   0       14.92       16.35      0.56 o 
  -7   1   0      473.57      466.31      6.13 o 
  -6   1   0       62.53       59.64      0.74 o 
  -5   1   0       18.51       23.78      0.37 o 
  -4   1   0      265.06      301.52      6.87 o 
  -3   1   0      698.73      710.98     11.89 o 
  -2   1   0      681.15      561.06     10.22 o 
  -1   1   0       19.36       13.38      0.37 o 
   0   1   0      693.42      611.96     15.42 o 
   1   1   0      557.48      478.20     10.03 o 
   2   1   0      778.24      727.33     13.75 o 
   3   1   0       18.49       15.79      0.37 o 
   4   1   0     1159.17     1248.82     34.18 o 
   5   1   0       69.54       72.64      1.30 o 
   6   1   0        5.10        5.20      0.19 o 
   7   1   0       12.28       12.82      0.37 o 
   8   1   0       15.02       17.09      1.49 o 
  -9   2   0        2.56        3.72      0.37 o 
  -8   2   0        2.25        2.79      0.37 o 
  -7   2   0        0.16        0.19      0.19 o 
  -6   2   0       60.68       63.72      1.11 o 
  -5   2   0        0.36        0.37      0.19 o 
  -4   2   0       12.19       18.58      0.93 o 
  -3   2   0      691.26      736.43     19.32 o 
  -2   2   0      586.16      538.02     11.89 o 
  -1   2   0     1846.54     1630.04     27.12 o 
   0   2   0    12503.92    10846.79    182.44 o 
   1   2   0    21951.48    18578.04    357.63 o 
   2   2   0       35.55       34.74      0.93 o 
   3   2   0     2064.55     2072.94     45.89 o 
   4   2   0      183.12      195.63      2.79 o 
   5   2   0        4.96        6.13      0.19 o 
   6   2   0        8.05        8.17      0.37 o 
   7   2   0       24.30       23.22      0.56 o 
   8   2   0        4.31        4.83      0.74 o 
  -8   3   0        5.16        4.83      0.37 o 
  -7   3   0       21.29       19.88      0.56 o 
  -6   3   0       42.81       42.73      0.74 o 
  -5   3   0        8.38       10.03      0.37 o 
  -4   3   0      155.88      196.56      4.09 o 
  -3   3   0       22.65       22.85      0.74 o 
  -2   3   0      338.23      354.65      7.99 o 
  -1   3   0      120.23      108.68      2.04 o 
   0   3   0      235.76      214.20      3.53 o 
   1   3   0        3.24        3.53      0.37 o 
   2   3   0        0.13        0.19      0.19 o 
   3   3   0      265.30      249.87      5.94 o 
   4   3   0      203.26      211.98      2.23 o 
   5   3   0      251.92      259.72      3.34 o 
   6   3   0        0.46        0.93      0.19 o 
   7   3   0       23.15       20.06      0.56 o 
   8   3   0       23.41       19.69      1.30 o 
  -8   4   0        9.62       10.78      0.74 o 
  -7   4   0       68.26       63.54      1.67 o 
  -6   4   0       12.21       15.42      0.37 o 
  -5   4   0        2.04        2.79      0.19 o 
  -4   4   0        2.81        2.97      0.19 o 
  -3   4   0      160.50      181.14      4.46 o 
  -2   4   0        0.43        1.49      0.37 o 
  -1   4   0      542.96      475.60      8.17 o 
   0   4   0     1025.13     1095.73     28.98 o 
   1   4   0     8003.80     7505.71    165.72 o 
   2   4   0     2678.13     2665.21     59.26 o 
   3   4   0       25.22       26.94      0.56 o 
   4   4   0      263.78      271.98      3.16 o 
   5   4   0       17.59       18.02      0.56 o 
   6   4   0        0.88        0.93      0.19 o 
   7   4   0       48.11       43.29      0.93 o 
  -8   5   0        5.97        6.87      0.56 o 
  -7   5   0       85.16       77.28      1.86 o 
  -6   5   0      128.93      109.42      1.67 o 
  -5   5   0        7.93        8.73      0.37 o 
  -4   5   0        0.05        0.56      0.19 o 
  -3   5   0       76.21       74.31      1.49 o 
  -2   5   0       80.02       83.97      2.97 o 
  -1   5   0        1.05        0.37      0.56 o 
   0   5   0        4.27        7.80      0.74 o 
   1   5   0      197.52      218.85      4.64 o 
   2   5   0        2.60        3.34      0.19 o 
   3   5   0       36.21       34.56      0.74 o 
   4   5   0      124.01      128.93      2.04 o 
   5   5   0      224.48      221.45      4.64 o 
   6   5   0       72.18       71.53      1.67 o 
   7   5   0        1.66        1.49      0.19 o 
  -7   6   0        5.27        4.83      0.37 o 
  -6   6   0       17.28       18.95      0.56 o 
  -5   6   0        1.15        1.30      0.19 o 
  -4   6   0       50.98       53.50      1.30 o 
  -3   6   0      267.24      261.21      4.83 o 
  -2   6   0      204.17      202.50      4.27 o 
  -1   6   0      176.17      160.33      6.13 o 
   0   6   0      297.47      282.94      7.62 o 
   1   6   0      217.52      207.52      3.34 o 
   2   6   0     2134.28     2048.41     26.94 o 
   3   6   0      631.94      622.55      8.55 o 
   4   6   0      567.43      604.53      9.85 o 
   5   6   0        0.07        0.19      0.19 o 
   6   6   0        5.28        5.76      0.37 o 
  -7   7   0       17.59       13.75      0.56 o 
  -6   7   0       10.02       10.22      0.56 o 
  -5   7   0       65.89       63.35      1.49 o 
  -4   7   0       29.08       31.58      1.49 o 
  -3   7   0      323.41      337.19      7.62 o 
  -2   7   0       48.21       47.75      2.04 o 
  -1   7   0       11.25       10.22      1.49 o 
   0   7   0        2.06        2.04      0.56 o 
   1   7   0       40.97       40.31      1.49 o 
   2   7   0       61.77       61.31      1.30 o 
   3   7   0        1.61        0.93      0.19 o 
   4   7   0       58.42       62.24      1.67 o 
   5   7   0        3.13        2.79      0.37 o 
  -6   8   0        0.04        0.19      0.37 o 
  -5   8   0        3.38        5.02      0.56 o 
  -4   8   0        0.22        0.19      0.37 o 
  -3   8   0       66.55       65.77      3.53 o 
  -2   8   0       36.76       41.80      2.04 o 
  -1   8   0       91.41       90.66      4.27 o 
   0   8   0      159.53      141.75      5.76 o 
   1   8   0       17.44       13.19      0.93 o 
   2   8   0      253.15      225.91      3.72 o 
   3   8   0      282.95      247.27      4.27 o 
   4   8   0       25.15       24.34      0.74 o 
  -5   9   0        2.88        3.72      0.56 o 
  -4   9   0        1.84        3.16      0.74 o 
  -3   9   0        0.22        0.56      0.37 o 
  -2   9   0        0.82        0.56      0.56 o 
  -1   9   0        0.22        0.00      0.56 o 
   0   9   0        4.43        2.79      0.74 o 
   1   9   0       15.70       14.68      0.93 o 
   2   9   0       45.62       43.10      1.30 o 
  -3  10   0       11.67       12.45      1.30 o 
  -2  10   0       12.54       15.98      1.30 o 
  -1  10   0       21.27       21.92      1.49 o 
   0  10   0       53.07       42.54      2.04 o 
   0 -10   1       31.61       32.70      1.86 o 
   1 -10   1        0.04        0.56      0.56 o 
   2 -10   1        6.95        8.55      0.74 o 
   3 -10   1        2.16        3.34      0.74 o 
  -2  -9   1       36.45       33.25      1.49 o 
  -1  -9   1       80.20       71.53      2.23 o 
   0  -9   1        1.17        0.56      0.56 o 
   1  -9   1       16.73       16.72      1.67 o 
   2  -9   1       22.30       22.67      1.49 o 
   3  -9   1        0.93        0.56      0.56 o 
   4  -9   1        1.83        2.23      0.74 o 
   5  -9   1        0.20        0.19      0.37 o 
  -4  -8   1        0.51        0.93      0.19 o 
  -3  -8   1       29.59       31.21      0.93 o 
  -2  -8   1       32.54       39.39      1.11 o 
  -1  -8   1       64.91       58.34      2.04 o 
   0  -8   1       60.20       64.28      3.34 o 
   1  -8   1       70.09       66.70      3.53 o 
   2  -8   1       36.55       33.25      1.67 o 
   3  -8   1       12.71       12.08      1.49 o 
   4  -8   1       39.65       39.76      1.49 o 
   5  -8   1        0.24        0.00      0.37 o 
   6  -8   1        7.21        8.55      0.56 o 
  -5  -7   1        0.46        0.74      0.37 o 
  -4  -7   1       15.84       11.52      0.56 o 
  -3  -7   1       53.27       50.35      1.30 o 
  -2  -7   1      263.27      257.31      4.09 o 
  -1  -7   1        4.61        5.57      0.56 o 
   0  -7   1        6.16        9.66      1.11 o 
   1  -7   1       27.17       25.64      1.49 o 
   2  -7   1        4.72        3.90      0.74 o 
   3  -7   1      721.26      709.12     14.86 o 
   4  -7   1      172.76      180.39      4.46 o 
   5  -7   1       77.43       75.24      1.86 o 
   6  -7   1        3.58        4.09      0.37 o 
   7  -7   1       28.71       27.31      0.93 o 
  -6  -6   1       45.24       47.37      1.49 o 
  -5  -6   1       34.05       33.25      0.93 o 
  -4  -6   1      100.81       99.95      2.04 o 
  -3  -6   1        6.63        5.94      0.37 o 
  -2  -6   1        4.07        3.53      0.37 o 
  -1  -6   1       95.68       97.16      1.86 o 
   0  -6   1        2.90        3.16      0.56 o 
   1  -6   1      210.27      189.12      5.02 o 
   2  -6   1       29.99       28.24      0.93 o 
   3  -6   1      230.96      225.91      4.27 o 
   4  -6   1        0.46        0.56      0.19 o 
   5  -6   1      101.23       99.95      1.49 o 
   6  -6   1        3.23        2.97      0.37 o 
   7  -6   1        0.35        0.74      0.19 o 
  -6  -5   1       73.65       67.25      1.67 o 
  -5  -5   1       16.45       17.28      0.74 o 
  -4  -5   1       48.42       50.53      1.11 o 
  -3  -5   1       62.56       60.01      1.11 o 
  -2  -5   1      847.11      862.02     10.59 o 
  -1  -5   1      428.40      388.47      9.10 o 
   0  -5   1       76.32       87.69      2.97 o 
   1  -5   1       88.22       93.63      3.34 o 
   2  -5   1      103.91      111.65      3.90 o 
   3  -5   1      249.39      221.45      3.34 o 
   4  -5   1        1.95        2.04      0.19 o 
   5  -5   1       19.07       17.28      0.56 o 
   6  -5   1       89.76       91.96      1.67 o 
   7  -5   1      147.74      135.62      2.97 o 
   8  -5   1        2.28        4.27      0.56 o 
  -7  -4   1        9.40        6.69      0.37 o 
  -6  -4   1       19.27       17.09      0.56 o 
  -5  -4   1      247.33      250.99      3.72 o 
  -4  -4   1       31.06       29.35      0.56 o 
  -3  -4   1       96.44       95.86      1.49 o 
  -2  -4   1      422.00      432.87     10.03 o 
  -1  -4   1        3.54        5.94      0.56 o 
   0  -4   1        1.01        0.19      0.19 o 
   1  -4   1       20.98       18.39      0.56 o 
   2  -4   1      325.01      306.54      7.25 o 
   3  -4   1        1.26        2.60      0.37 o 
   4  -4   1      253.17      261.21      3.16 o 
   5  -4   1       42.55       40.87      0.74 o 
   6  -4   1       64.10       57.96      1.11 o 
   7  -4   1        5.37        7.06      0.56 o 
   8  -4   1        3.21        2.42      0.37 o 
  -8  -3   1       11.73       11.15      1.11 o 
  -7  -3   1        0.07        0.19      0.19 o 
  -6  -3   1        0.15        0.37      0.19 o 
  -5  -3   1      245.85      258.05      3.72 o 
  -4  -3   1      123.06      133.76      1.67 o 
  -3  -3   1        1.72        3.16      0.37 o 
  -2  -3   1      519.00      546.38     12.45 o 
  -1  -3   1     2491.52     2524.57     55.73 o 
   0  -3   1     1400.47     1356.20     21.18 o 
   1  -3   1      662.98      643.73     10.96 o 
   2  -3   1      127.04      138.96      3.34 o 
   3  -3   1      230.97      262.32      5.20 o 
   4  -3   1      460.58      498.45      7.99 o 
   5  -3   1       22.40       25.08      0.56 o 
   6  -3   1       66.80       68.37      0.93 o 
   7  -3   1       19.91       25.27      0.56 o 
   8  -3   1       24.17       24.71      0.74 o 
  -8  -2   1        0.22        0.56      0.19 o 
  -7  -2   1       21.46       18.58      0.56 o 
  -6  -2   1       57.06       58.34      1.11 o 
  -5  -2   1      118.07      116.67      1.30 o 
  -4  -2   1       11.94        9.66      0.19 o 
  -3  -2   1       41.00       51.46      1.49 o 
  -2  -2   1       73.07       71.71      1.86 o 
  -1  -2   1     2178.68     2198.90     48.49 o 
   0  -2   1       70.79       61.68      1.11 o 
   1  -2   1      357.25      329.39      5.57 o 
   2  -2   1      185.20      177.98      4.09 o 
   3  -2   1      506.72      502.72     13.38 o 
   4  -2   1       98.47      110.54      3.16 o 
   5  -2   1      127.13      134.69      1.49 o 
   6  -2   1      133.75      138.59      2.23 o 
   7  -2   1        0.38        0.74      0.19 o 
   8  -2   1        5.46        6.50      0.37 o 
  -8  -1   1        2.31        2.97      0.19 o 
  -7  -1   1       16.75       14.68      0.56 o 
  -6  -1   1       14.88       18.21      0.56 o 
  -5  -1   1      127.76      136.92      1.49 o 
  -4  -1   1     1033.02     1091.83     24.34 o 
  -3  -1   1        0.01        0.37      0.19 o 
  -2  -1   1      183.91      178.72      3.53 o 
  -1  -1   1     4518.76     4202.54     87.69 o 
   0  -1   1       94.96       86.95      2.04 o 
   1  -1   1      204.21      205.10      3.90 o 
   2  -1   1       98.00       89.36      2.04 o 
   3  -1   1        0.06        0.37      0.19 o 
   4  -1   1       90.54       89.17      2.60 o 
   5  -1   1       48.84       44.03      0.56 o 
   6  -1   1       82.28       87.13      1.11 o 
   7  -1   1      706.08      724.17     10.59 o 
   8  -1   1       59.56       56.29      1.11 o 
  -8   0   1        5.87        6.13      0.37 o 
  -7   0   1       72.41       73.75      1.30 o 
  -6   0   1       72.10       71.53      0.93 o 
  -5   0   1        1.09        1.11      0.19 o 
  -4   0   1      555.74      532.26     12.08 o 
  -3   0   1      581.69      616.79     11.70 o 
  -2   0   1      188.74      180.58      3.53 o 
  -1   0   1     3696.48     3212.33     67.07 o 
   0   0   1      280.48      245.79      6.13 o 
   1   0   1      929.03      825.42     31.21 o 
   2   0   1        3.11        3.34      0.19 o 
   3   0   1       45.62       35.67      2.23 o 
   4   0   1       30.08       25.82      2.04 o 
   5   0   1       70.61       71.71      1.30 o 
   6   0   1       13.02       17.09      0.93 o 
   7   0   1       41.20       43.84      0.93 o 
   8   0   1        0.22        0.93      0.56 o 
  -8   1   1       18.87       18.58      0.74 o 
  -7   1   1       27.79       26.20      0.74 o 
  -6   1   1        5.06        3.53      0.19 o 
  -5   1   1       42.25       38.46      0.56 o 
  -4   1   1      722.36      799.60     17.83 o 
  -3   1   1     1353.11     1339.48     29.54 o 
  -2   1   1       22.86       19.14      0.56 o 
  -1   1   1     1193.13     1095.18     20.44 o 
   0   1   1     1183.88     1087.37     22.67 o 
   1   1   1     2636.38     2458.80     51.46 o 
   2   1   1       32.31       29.91      0.56 o 
   3   1   1      113.21      119.27      2.42 o 
   4   1   1      551.64      650.42     28.80 o 
   5   1   1       10.36        8.92      0.37 o 
   6   1   1        9.44        9.10      0.74 o 
   7   1   1       14.45       15.61      0.37 o 
   8   1   1       12.11       17.09      1.30 o 
  -9   2   1        0.02        0.00      0.19 o 
  -8   2   1       71.85       67.07      1.49 o 
  -7   2   1      110.62      104.97      1.67 o 
  -6   2   1      185.55      183.92      2.23 o 
  -5   2   1        1.25        1.11      0.19 o 
  -4   2   1        0.33        1.67      0.37 o 
  -3   2   1     3168.41     3349.62     86.57 o 
  -2   2   1      143.01      112.95      2.60 o 
  -1   2   1      612.21      533.19      8.17 o 
   0   2   1     3250.67     2932.54     48.67 o 
   1   2   1     1260.26     1145.71     19.51 o 
   2   2   1       16.07       13.93      0.56 o 
   3   2   1       15.45       18.95      0.74 o 
   4   2   1       52.05       63.17      0.93 o 
   5   2   1       11.06       12.08      0.19 o 
   6   2   1        9.58       10.03      0.37 o 
   7   2   1        1.22        1.11      0.19 o 
   8   2   1        2.82        2.97      0.74 o 
  -8   3   1        1.49        1.49      0.19 o 
  -7   3   1        1.49        2.04      0.37 o 
  -6   3   1       39.39       36.23      0.74 o 
  -5   3   1       31.93       36.78      0.74 o 
  -4   3   1        2.06        4.64      0.37 o 
  -3   3   1     1254.42     1356.94     29.72 o 
  -2   3   1     1221.45     1211.10     26.57 o 
  -1   3   1        4.14        4.46      0.19 o 
   0   3   1     3945.44     3633.68     60.56 o 
   1   3   1     1136.88     1081.80     20.99 o 
   2   3   1       16.65       14.31      0.56 o 
   3   3   1        2.25        1.11      0.19 o 
   4   3   1       34.88       37.53      0.56 o 
   5   3   1        7.60        9.10      0.19 o 
   6   3   1       16.96       15.42      0.37 o 
   7   3   1       44.83       44.22      0.93 o 
  -8   4   1       18.27       18.95      0.93 o 
  -7   4   1        9.08       10.59      0.56 o 
  -6   4   1       16.16       12.63      0.56 o 
  -5   4   1        0.00        0.00      0.19 o 
  -4   4   1       79.26       71.71      0.93 o 
  -3   4   1      363.13      405.00      9.29 o 
  -2   4   1      285.45      269.38      6.32 o 
  -1   4   1      176.69      159.03      2.79 o 
   0   4   1      577.03      625.89     16.72 o 
   1   4   1      422.91      387.17     10.96 o 
   2   4   1      246.76      241.14      5.76 o 
   3   4   1        0.00        0.19      0.19 o 
   4   4   1        7.05        7.25      0.19 o 
   5   4   1        3.87        4.27      0.19 o 
   6   4   1       12.19       11.89      0.37 o 
   7   4   1        9.31        9.66      0.37 o 
  -8   5   1        0.57        0.19      0.19 o 
  -7   5   1       11.99       10.96      0.37 o 
  -6   5   1       24.19       22.67      0.74 o 
  -5   5   1        8.58        7.99      0.37 o 
  -4   5   1      107.78      109.80      1.49 o 
  -3   5   1      213.87      222.56      3.16 o 
  -2   5   1     1007.48      993.55     19.88 o 
  -1   5   1      142.01      135.99      6.32 o 
   0   5   1      194.98      190.42      5.76 o 
   1   5   1      601.52      567.74      8.36 o 
   2   5   1      130.32      135.43      1.86 o 
   3   5   1      178.15      179.65      2.42 o 
   4   5   1      301.51      302.45      4.09 o 
   5   5   1       66.20       62.42      1.11 o 
   6   5   1       24.28       25.64      0.74 o 
   7   5   1        3.62        3.53      0.37 o 
  -7   6   1        0.17        0.19      0.19 o 
  -6   6   1       17.10       13.00      0.56 o 
  -5   6   1       14.56       16.53      0.74 o 
  -4   6   1       39.50       42.54      1.49 o 
  -3   6   1      879.50      874.84     12.63 o 
  -2   6   1      581.76      554.00      7.99 o 
  -1   6   1      177.00      159.96      3.72 o 
   0   6   1       45.26       44.22      1.86 o 
   1   6   1       82.29       87.50      1.67 o 
   2   6   1      267.00      238.36      3.16 o 
   3   6   1        9.99        8.92      0.37 o 
   4   6   1      129.55      132.09      2.42 o 
   5   6   1       95.39       90.29      2.04 o 
   6   6   1        0.00        0.00      0.19 o 
  -7   7   1        0.04        0.19      0.19 o 
  -6   7   1        0.42        0.19      0.19 o 
  -5   7   1       28.93       26.57      0.93 o 
  -4   7   1        2.60        2.23      0.56 o 
  -3   7   1       17.21       20.62      1.11 o 
  -2   7   1      233.94      239.66      6.32 o 
  -1   7   1      260.13      256.38      9.29 o 
   0   7   1        7.52        8.17      1.11 o 
   1   7   1       34.33       33.81      1.30 o 
   2   7   1      245.06      240.96      3.90 o 
   3   7   1        2.28        2.60      0.37 o 
   4   7   1       10.35        9.66      0.56 o 
   5   7   1        1.67        2.04      0.37 o 
  -6   8   1       18.37       20.99      0.93 o 
  -5   8   1        1.38        1.49      0.37 o 
  -4   8   1        6.13        7.43      0.74 o 
  -3   8   1      170.70      165.90      4.27 o 
  -2   8   1        1.50        1.86      0.56 o 
  -1   8   1       93.35       90.85      4.27 o 
   0   8   1       31.29       23.41      2.04 o 
   1   8   1       93.31       91.96      2.79 o 
   2   8   1      167.95      149.00      2.60 o 
   3   8   1      161.25      156.06      2.79 o 
   4   8   1       20.36       19.32      0.74 o 
  -5   9   1        1.50        0.74      0.37 o 
  -4   9   1        6.00        7.06      0.93 o 
  -3   9   1       16.87       18.21      1.30 o 
  -2   9   1        2.04        1.11      0.56 o 
  -1   9   1      202.18      194.33      7.25 o 
   0   9   1       31.41       25.82      1.86 o 
   1   9   1        9.05        8.92      0.74 o 
   2   9   1       68.52       67.07      1.67 o 
  -2  10   1      113.97      130.42      4.83 o 
  -1  10   1        1.43        1.49      0.56 o 
   0 -10   2        0.04        0.00      0.37 o 
   1 -10   2        9.38       12.63      1.30 o 
   2 -10   2        1.72        3.16      0.56 o 
   3 -10   2      136.47      162.56      5.76 o 
  -2  -9   2        0.64        1.11      0.37 o 
  -1  -9   2       14.44       14.49      0.93 o 
   0  -9   2        6.98        5.94      1.11 o 
   1  -9   2       35.98       40.31      2.42 o 
   2  -9   2        1.57        0.93      0.56 o 
   3  -9   2       29.48       31.40      2.04 o 
   4  -9   2       56.66       61.31      2.79 o 
   5  -9   2       31.68       33.63      1.67 o 
  -4  -8   2        3.54        2.04      0.19 o 
  -3  -8   2       18.42       18.21      0.74 o 
  -2  -8   2        9.25        9.85      0.74 o 
  -1  -8   2        0.12        0.00      0.37 o 
   0  -8   2      101.95       94.19      4.46 o 
   1  -8   2        4.47        3.34      0.74 o 
   2  -8   2       10.99       12.45      1.11 o 
   3  -8   2        2.12        2.23      0.93 o 
   4  -8   2      148.01      146.39      5.76 o 
   5  -8   2       40.80       39.94      1.49 o 
   6  -8   2        1.49        0.93      0.37 o 
  -5  -7   2        2.74        2.42      0.19 o 
  -4  -7   2        0.02        0.19      0.19 o 
  -3  -7   2       52.75       51.65      1.11 o 
  -2  -7   2       12.07       15.05      0.74 o 
  -1  -7   2        0.31        0.00      0.37 o 
   0  -7   2       10.22        6.87      0.93 o 
   1  -7   2       20.99       17.65      1.30 o 
   2  -7   2        8.02        9.47      1.11 o 
   3  -7   2      121.36      127.26      3.34 o 
   4  -7   2      275.99      282.57      6.50 o 
   5  -7   2      152.64      155.87      2.79 o 
   6  -7   2        8.64       10.78      0.56 o 
   7  -7   2       17.41       18.39      0.74 o 
  -6  -6   2       27.59       23.22      0.93 o 
  -5  -6   2        3.69        3.53      0.37 o 
  -4  -6   2        0.08        0.00      0.19 o 
  -3  -6   2       30.31       27.31      0.74 o 
  -2  -6   2        8.07       11.33      0.56 o 
  -1  -6   2        0.71        0.37      0.37 o 
   0  -6   2        1.03        0.19      0.37 o 
   1  -6   2      156.60      149.55      5.94 o 
   2  -6   2        0.00        0.56      0.37 o 
   3  -6   2      357.74      355.03      6.32 o 
   4  -6   2      337.34      342.21      4.46 o 
   5  -6   2       74.90       77.10      1.49 o 
   6  -6   2        2.98        2.60      0.37 o 
   7  -6   2       36.46       32.33      1.11 o 
  -6  -5   2        1.27        1.11      0.37 o 
  -5  -5   2        4.21        3.90      0.37 o 
  -4  -5   2      124.99      122.62      2.04 o 
  -3  -5   2      846.82      857.38     10.40 o 
  -2  -5   2       78.83       69.48      1.11 o 
  -1  -5   2       59.56       61.86      1.67 o 
   0  -5   2       34.61       46.63      2.79 o 
   1  -5   2       42.20       46.45      1.67 o 
   2  -5   2      112.13      110.91      3.90 o 
   3  -5   2       70.73       68.00      1.30 o 
   4  -5   2      116.49      109.42      1.49 o 
   5  -5   2      106.88      107.38      1.67 o 
   6  -5   2      113.70      116.48      2.23 o 
   7  -5   2        1.18        0.74      0.19 o 
   8  -5   2       17.09       20.44      0.93 o 
  -7  -4   2        0.05        0.19      0.19 o 
  -6  -4   2       34.46       32.51      0.93 o 
  -5  -4   2       33.76       36.78      0.93 o 
  -4  -4   2        0.17        0.19      0.19 o 
  -3  -4   2        8.98        9.66      0.37 o 
  -2  -4   2       43.26       41.43      1.49 o 
  -1  -4   2        0.42        1.67      0.37 o 
   0  -4   2        0.95        0.37      0.19 o 
   1  -4   2        9.73       13.56      0.56 o 
   2  -4   2      460.84      464.82     10.59 o 
   3  -4   2       23.31       26.94      0.93 o 
   4  -4   2      256.90      267.71      3.34 o 
   5  -4   2       25.55       23.41      0.56 o 
   6  -4   2      162.70      163.67      2.60 o 
   7  -4   2       26.10       27.87      0.93 o 
   8  -4   2       26.75       27.31      0.74 o 
  -8  -3   2        1.14        1.49      0.19 o 
  -7  -3   2       35.43       30.28      1.11 o 
  -6  -3   2       96.03       91.59      1.86 o 
  -5  -3   2       15.00       14.49      0.37 o 
  -4  -3   2       29.54       27.12      0.56 o 
  -3  -3   2        0.55        0.37      0.19 o 
  -2  -3   2       78.69      104.22      2.79 o 
  -1  -3   2      191.08      180.58      4.27 o 
   0  -3   2      275.29      311.37      5.94 o 
   1  -3   2     1240.86     1162.43     19.51 o 
   2  -3   2        0.17        0.37      0.19 o 
   3  -3   2      106.28      121.87      3.72 o 
   4  -3   2      252.15      265.85      3.90 o 
   5  -3   2       96.96       99.21      1.30 o 
   6  -3   2      151.29      147.14      2.23 o 
   7  -3   2       64.88       65.77      1.49 o 
   8  -3   2        0.13        0.00      0.19 o 
  -8  -2   2       88.02       85.46      1.67 o 
  -7  -2   2       29.94       26.57      0.74 o 
  -6  -2   2       37.57       32.70      0.74 o 
  -5  -2   2      272.09      285.92      3.34 o 
  -4  -2   2      167.79      182.62      2.42 o 
  -3  -2   2       19.40       23.59      0.93 o 
  -2  -2   2       12.55       15.05      0.56 o 
  -1  -2   2       46.09       38.83      1.11 o 
   0  -2   2       39.73       34.18      0.74 o 
   1  -2   2      526.20      469.65      7.99 o 
   2  -2   2      265.05      282.57      5.02 o 
   3  -2   2     1890.82     1872.11     48.49 o 
   4  -2   2      302.34      322.33      8.73 o 
   5  -2   2      191.36      191.17      2.23 o 
   6  -2   2       24.38       27.12      0.56 o 
   7  -2   2      344.16      339.23      5.76 o 
   8  -2   2       22.42       23.59      0.74 o 
  -8  -1   2        1.55        2.42      0.19 o 
  -7  -1   2        8.97        8.17      0.37 o 
  -6  -1   2        2.97        2.23      0.19 o 
  -5  -1   2        0.77        0.93      0.19 o 
  -4  -1   2      132.12      136.18      3.34 o 
  -3  -1   2      390.07      469.65     10.59 o 
  -2  -1   2      271.38      289.07      5.57 o 
  -1  -1   2        1.06        0.56      0.19 o 
   0  -1   2     1319.63     1223.92     20.44 o 
   1  -1   2      106.18      116.86      2.42 o 
   2  -1   2        8.52        9.47      0.37 o 
   3  -1   2       16.06       20.81      0.56 o 
   4  -1   2      181.19      202.13      5.39 o 
   5  -1   2        0.00        0.19      1.86 o 
   6  -1   2       32.34       35.86      0.56 o 
   7  -1   2      378.74      380.11      5.76 o 
   8  -1   2        0.11        0.37      0.19 o 
  -8   0   2       39.07       37.16      1.30 o 
  -7   0   2       36.17       32.70      0.93 o 
  -6   0   2        1.09        0.93      0.19 o 
  -5   0   2       18.90       25.64      0.37 o 
  -4   0   2      766.87      823.75     18.39 o 
  -3   0   2       40.09       38.64      1.11 o 
  -2   0   2       40.27       41.06      0.93 o 
  -1   0   2       97.97       93.63      1.86 o 
   0   0   2       45.10       48.67      1.11 o 
   1   0   2      196.46      172.78      3.72 o 
   2   0   2      475.16      414.85      7.62 o 
   3   0   2      694.09      633.51     16.91 o 
   5   0   2      308.78      303.19      5.57 o 
   6   0   2       49.13       44.03      1.30 o 
   7   0   2      256.38      267.71      5.20 o 
   8   0   2        2.53        4.46      0.93 o 
  -8   1   2        0.16        0.56      0.19 o 
  -7   1   2       93.84      102.55      1.86 o 
  -6   1   2      436.62      433.80      5.76 o 
  -5   1   2       74.72       75.43      0.93 o 
  -4   1   2      145.37      141.38      3.53 o 
  -3   1   2       12.08       11.33      0.56 o 
  -2   1   2        8.45        7.43      0.37 o 
  -1   1   2      829.34      752.60     14.31 o 
   0   1   2     1773.14     1637.84     30.10 o 
   1   1   2     2180.23     2004.38     37.53 o 
   2   1   2      230.03      218.29      3.72 o 
   3   1   2       65.04       74.13      1.30 o 
   4   1   2      342.88      378.43     17.28 o 
   5   1   2        6.05        7.80      0.56 o 
   6   1   2       71.35       81.37      2.04 o 
   7   1   2       74.11       72.45      1.86 o 
   8   1   2       30.62       27.31      1.67 o 
  -8   2   2        0.11        0.19      0.19 o 
  -7   2   2       29.14       20.44      0.56 o 
  -6   2   2      368.90      345.92      4.09 o 
  -5   2   2      195.13      197.86      2.23 o 
  -4   2   2      298.47      375.46     10.22 o 
  -3   2   2      672.45      692.59     15.23 o 
  -2   2   2        3.50        5.57      0.37 o 
  -1   2   2       84.77       83.42      1.67 o 
   0   2   2       12.72       12.26      0.37 o 
   1   2   2      570.56      491.95      8.55 o 
   2   2   2      151.03      129.30      3.16 o 
   3   2   2        7.22        5.94      0.37 o 
   4   2   2      311.58      286.47      3.16 o 
   5   2   2       64.33       61.12      0.93 o 
   6   2   2      107.49      110.17      1.86 o 
   7   2   2       31.57       30.10      1.30 o 
  -8   3   2        5.50        5.02      0.56 o 
  -7   3   2        8.14       10.78      0.56 o 
  -6   3   2       10.09        8.55      0.37 o 
  -5   3   2       43.06       47.37      0.74 o 
  -4   3   2       91.56       98.46      1.86 o 
  -3   3   2      503.86      586.69     13.19 o 
  -2   3   2      483.65      495.48     11.15 o 
  -1   3   2       63.68       57.78      1.30 o 
   0   3   2      157.52      143.24      3.34 o 
   1   3   2      271.00      308.21      6.13 o 
   2   3   2      139.26      122.43      3.16 o 
   3   3   2        1.13        0.74      0.19 o 
   4   3   2        7.41        8.73      0.19 o 
   5   3   2       12.88       12.26      0.37 o 
   6   3   2        0.61        0.56      0.19 o 
   7   3   2        1.88        2.97      0.19 o 
  -8   4   2        1.94        2.23      0.37 o 
  -7   4   2      127.60      109.05      1.86 o 
  -6   4   2       93.48       79.14      1.49 o 
  -5   4   2        0.22        0.74      0.19 o 
  -4   4   2       30.26       30.47      0.56 o 
  -3   4   2      667.71      703.55     15.79 o 
  -2   4   2      373.56      389.77      8.92 o 
  -1   4   2       84.14       78.59      1.86 o 
   0   4   2      217.55      226.65      6.50 o 
   1   4   2       61.17       51.28      1.30 o 
   2   4   2       95.05       85.27      1.49 o 
   3   4   2       85.12       72.83      0.93 o 
   4   4   2       55.94       55.55      0.74 o 
   5   4   2      172.99      173.33      2.42 o 
   6   4   2       35.81       35.30      1.11 o 
   7   4   2       67.95       63.91      1.30 o 
  -8   5   2        0.40        0.19      0.19 o 
  -7   5   2        7.09        6.69      0.37 o 
  -6   5   2       78.27       75.43      1.30 o 
  -5   5   2       38.75       36.78      0.74 o 
  -4   5   2        5.00        6.13      0.37 o 
  -3   5   2        4.54        8.92      0.56 o 
  -2   5   2        6.74        8.73      0.74 o 
  -1   5   2      109.48      121.13      5.94 o 
   0   5   2        5.16        8.55      0.74 o 
   1   5   2      309.78      346.67      4.64 o 
   2   5   2       42.91       44.40      0.74 o 
   3   5   2      140.08      134.32      2.04 o 
   4   5   2      453.95      455.72      6.13 o 
   5   5   2       54.39       53.32      1.11 o 
   6   5   2       97.84       97.53      3.16 o 
  -7   6   2       24.37       18.58      0.56 o 
  -6   6   2       20.23       19.88      0.56 o 
  -5   6   2       61.69       51.46      1.30 o 
  -4   6   2      111.46      117.04      2.42 o 
  -3   6   2      370.33      376.95      5.39 o 
  -2   6   2      226.56      237.43      4.09 o 
  -1   6   2        1.82        1.86      0.37 o 
   0   6   2       40.59       42.36      1.86 o 
   1   6   2       19.78       22.67      0.74 o 
   2   6   2       38.16       34.00      0.74 o 
   3   6   2       40.29       40.13      0.93 o 
   4   6   2        1.98        2.42      0.19 o 
   5   6   2        6.89        8.17      0.74 o 
  -7   7   2        0.16        0.37      0.19 o 
  -6   7   2       24.09       22.85      0.56 o 
  -5   7   2       11.28       13.00      0.74 o 
  -4   7   2       29.14       29.72      1.49 o 
  -3   7   2       89.84       90.48      2.23 o 
  -2   7   2      329.72      339.23      5.57 o 
  -1   7   2        1.45        1.30      0.74 o 
   0   7   2       14.35       11.15      1.11 o 
   1   7   2      113.50      101.62      2.23 o 
   2   7   2       40.25       38.83      0.93 o 
   3   7   2       13.33       13.56      0.56 o 
   4   7   2       34.42       34.56      1.11 o 
   5   7   2        1.26        1.67      0.37 o 
  -6   8   2        4.62        2.60      0.37 o 
  -5   8   2       62.15       64.65      1.30 o 
  -4   8   2        6.71        6.87      0.74 o 
  -3   8   2        0.26        0.19      0.37 o 
  -2   8   2       48.67       48.49      2.04 o 
  -1   8   2      125.63      140.08      5.94 o 
   0   8   2       17.92       19.14      1.86 o 
   1   8   2        0.00        0.37      0.37 o 
   2   8   2        2.96        3.16      0.37 o 
   3   8   2       26.44       26.20      0.74 o 
   4   8   2        4.69        3.34      0.37 o 
  -5   9   2        0.88        1.11      0.37 o 
  -4   9   2        3.39        3.90      0.74 o 
  -3   9   2        0.02        0.00      0.37 o 
  -2   9   2       14.67       11.70      1.11 o 
  -1   9   2        4.24        2.23      0.74 o 
   0   9   2       42.55       45.70      2.42 o 
   1   9   2       36.71       29.35      1.11 o 
   2   9   2        9.33        8.17      0.74 o 
  -2  10   2       23.64       27.12      1.67 o 
  -1  10   2       70.08       71.90      2.97 o 
   0 -10   3       15.47        8.73      0.93 o 
   1 -10   3        0.00        0.00      0.37 o 
  -2  -9   3        0.00        0.56      0.37 o 
  -1  -9   3        7.49       10.03      0.74 o 
   0  -9   3       31.98       34.37      2.23 o 
   1  -9   3        0.68        0.56      0.37 o 
   2  -9   3       34.27       34.56      1.67 o 
   3  -9   3       20.47       19.69      1.86 o 
   4  -9   3        0.00        0.56      0.56 o 
  -4  -8   3       17.08       15.42      0.74 o 
  -3  -8   3        6.50        6.13      0.37 o 
  -2  -8   3       42.57       43.10      1.49 o 
  -1  -8   3        0.00        0.37      0.56 o 
   0  -8   3      230.70      197.30      7.62 o 
   1  -8   3        0.98        0.00      0.37 o 
   2  -8   3        3.50        3.53      0.74 o 
   3  -8   3      159.96      155.68      6.32 o 
   4  -8   3      379.78      390.51     13.00 o 
   5  -8   3       80.55       77.66      2.23 o 
   6  -8   3       42.38       45.89      1.86 o 
  -5  -7   3        2.44        2.04      0.19 o 
  -4  -7   3        1.38        1.30      0.19 o 
  -3  -7   3       42.52       42.54      0.93 o 
  -2  -7   3        8.67       11.89      0.74 o 
  -1  -7   3        1.29        2.04      0.74 o 
   0  -7   3       29.75       36.97      2.42 o 
   1  -7   3       34.22       29.17      1.67 o 
   2  -7   3       16.98       17.28      1.86 o 
   3  -7   3       14.66       15.61      1.49 o 
   4  -7   3      133.31      130.60      3.53 o 
   5  -7   3        0.89        0.74      0.37 o 
   6  -7   3        3.48        3.16      0.37 o 
   7  -7   3       20.44       22.67      0.74 o 
  -6  -6   3        0.01        0.37      0.19 o 
  -5  -6   3        4.09        3.72      0.37 o 
  -4  -6   3       25.03       24.89      0.74 o 
  -3  -6   3      487.00      474.11      6.32 o 
  -2  -6   3       24.88       25.82      0.93 o 
  -1  -6   3       53.54       57.59      2.23 o 
   0  -6   3       89.97       81.56      2.97 o 
   1  -6   3        4.68        4.64      0.74 o 
   2  -6   3       12.28       16.91      1.11 o 
   3  -6   3       73.88       74.87      1.86 o 
   4  -6   3        0.20        0.19      0.19 o 
   5  -6   3     1287.87     1303.44     18.58 o 
   6  -6   3       17.99       18.76      0.74 o 
   7  -6   3       17.60       20.62      0.74 o 
  -6  -5   3       14.34       15.42      0.93 o 
  -5  -5   3       18.09       18.58      0.74 o 
  -4  -5   3       50.13       52.58      1.11 o 
  -3  -5   3      474.37      474.48      5.94 o 
  -2  -5   3        8.21        5.94      0.37 o 
  -1  -5   3      167.48      161.63      3.53 o 
   0  -5   3        7.09        5.20      1.11 o 
   1  -5   3      207.72      208.63      6.50 o 
   2  -5   3        1.67        2.04      0.37 o 
   3  -5   3       53.02       49.79      0.93 o 
   4  -5   3       48.77       46.45      0.93 o 
   5  -5   3       53.44       49.23      0.93 o 
   6  -5   3        0.02        0.00      0.19 o 
   7  -5   3        7.90        8.17      0.56 o 
   8  -5   3       16.62       22.29      0.93 o 
  -7  -4   3        5.21        3.90      0.37 o 
  -6  -4   3        8.45        8.92      0.37 o 
  -5  -4   3        2.90        3.34      0.19 o 
  -4  -4   3       13.43       13.19      0.56 o 
  -3  -4   3      141.00      141.56      2.04 o 
  -2  -4   3      268.93      264.37      5.02 o 
  -1  -4   3       83.85       91.78      2.60 o 
   0  -4   3     1228.34     1242.13     26.94 o 
   1  -4   3      220.74      237.80      5.02 o 
   2  -4   3       15.71       13.75      0.74 o 
   3  -4   3      422.23      438.44     10.03 o 
   4  -4   3        3.81        3.90      0.19 o 
   5  -4   3     1169.10     1135.12     15.05 o 
   6  -4   3      535.72      550.28      7.99 o 
   7  -4   3        0.02        0.19      0.19 o 
   8  -4   3      102.93      101.25      2.23 o 
  -7  -3   3      128.73      112.40      2.23 o 
  -6  -3   3       64.62       55.55      1.11 o 
  -5  -3   3        7.07        8.73      0.37 o 
  -4  -3   3        9.78        7.99      0.37 o 
  -3  -3   3        8.61       13.19      0.37 o 
  -2  -3   3      135.62      149.18      3.72 o 
  -1  -3   3       36.98       37.34      1.49 o 
   0  -3   3      647.92      622.74      9.66 o 
   1  -3   3      632.37      629.42     12.26 o 
   2  -3   3       92.19       93.82      2.04 o 
   3  -3   3      100.25      100.32      3.16 o 
   4  -3   3        3.72        4.46      0.19 o 
   5  -3   3      162.33      153.08      1.86 o 
   6  -3   3       20.18       19.14      0.56 o 
   7  -3   3        2.56        2.23      0.37 o 
   8  -3   3        0.22        0.56      0.19 o 
  -8  -2   3        0.26        0.19      0.19 o 
  -7  -2   3       19.32       19.32      0.56 o 
  -6  -2   3       34.65       33.25      0.93 o 
  -5  -2   3       37.00       38.27      0.56 o 
  -4  -2   3       22.92       21.74      0.56 o 
  -3  -2   3      184.31      211.05      5.02 o 
  -2  -2   3      628.07      623.66     14.12 o 
  -1  -2   3     1446.05     1315.51     24.34 o 
   0  -2   3       67.51       68.74      1.30 o 
   1  -2   3      612.09      576.85      9.85 o 
   2  -2   3        2.76        3.53      0.19 o 
   3  -2   3       80.25       90.85      2.23 o 
   4  -2   3        7.92        6.69      0.19 o 
   5  -2   3       74.84       60.94      0.74 o 
   6  -2   3     1329.42     1360.10     16.91 o 
   7  -2   3        6.39        7.06      0.37 o 
   8  -2   3        0.06        0.19      0.19 o 
  -8  -1   3      152.43      139.89      3.34 o 
  -7  -1   3        8.52        8.36      0.37 o 
  -6  -1   3       78.69       82.86      1.67 o 
  -5  -1   3        0.23        0.37      0.19 o 
  -4  -1   3        0.23        0.00      0.19 o 
  -3  -1   3      306.63      360.79      8.36 o 
  -2  -1   3      132.60      141.56      3.34 o 
  -1  -1   3      683.10      632.40     11.70 o 
   0  -1   3       28.62       28.05      0.74 o 
   1  -1   3     1482.54     1472.68     28.24 o 
   2  -1   3      187.83      177.79      3.90 o 
   3  -1   3        5.14        6.32      0.37 o 
   4  -1   3       18.48       17.09      0.74 o 
   5  -1   3      109.00      110.17      1.30 o 
   6  -1   3       93.14       85.83      1.30 o 
   7  -1   3       29.64       33.63      0.74 o 
   8  -1   3        4.47        5.39      0.93 o 
  -8   0   3       50.39       49.23      1.49 o 
  -7   0   3       16.47       13.93      0.56 o 
  -6   0   3        4.90        5.94      0.37 o 
  -5   0   3      114.80      125.96      1.67 o 
  -4   0   3       17.22       13.00      0.56 o 
  -3   0   3      174.81      172.22      4.09 o 
  -2   0   3      166.18      142.87      4.09 o 
  -1   0   3     1501.31     1405.06     23.41 o 
   0   0   3     6760.86     6078.18    114.44 o 
   1   0   3    10010.73     8962.97    152.34 o 
   2   0   3      374.00      313.97      6.69 o 
   3   0   3      491.73      450.33      9.47 o 
   4   0   3       26.69       30.10      1.30 o 
   5   0   3      122.03      114.81      2.04 o 
   6   0   3      334.24      349.27      6.50 o 
   7   0   3      217.97      212.53      4.27 o 
   8   0   3      142.89      150.30      5.57 o 
  -8   1   3      270.11      247.46      4.27 o 
  -7   1   3      463.86      419.49      6.13 o 
  -6   1   3     1095.50     1082.36     11.89 o 
  -5   1   3        7.39        7.06      0.37 o 
  -4   1   3      288.12      290.37      6.87 o 
  -3   1   3        5.77        5.94      0.37 o 
  -2   1   3        0.04        0.19      0.19 o 
  -1   1   3      362.16      319.91      5.57 o 
   0   1   3     2041.59     1867.28     31.21 o 
   1   1   3     2800.53     2477.20     45.89 o 
   2   1   3        8.28        6.69      0.37 o 
   3   1   3        8.37        8.17      0.37 o 
   4   1   3       30.00       30.84      0.93 o 
   5   1   3       12.09       14.68      0.74 o 
   6   1   3      112.15      113.51      2.60 o 
   7   1   3       23.12       24.15      0.93 o 
  -8   2   3       33.81       30.47      0.93 o 
  -7   2   3       47.43       47.56      1.11 o 
  -6   2   3       37.39       36.97      0.74 o 
  -5   2   3       43.27       49.79      0.93 o 
  -4   2   3       65.61       79.89      1.86 o 
  -3   2   3      354.41      378.06      8.55 o 
  -2   2   3      166.31      175.38      3.53 o 
  -1   2   3      335.59      299.48      5.20 o 
   0   2   3     1304.19     1154.07     17.83 o 
   1   2   3       38.69       36.78      0.93 o 
   2   2   3      990.14     1010.27     21.18 o 
   3   2   3       31.33       32.70      0.93 o 
   4   2   3      427.36      421.35      4.09 o 
   5   2   3      458.14      492.32      5.39 o 
   6   2   3        9.93        6.87      0.19 o 
   7   2   3      527.15      549.72     11.89 o 
  -8   3   3       38.41       35.11      1.49 o 
  -7   3   3      307.66      270.87      5.57 o 
  -6   3   3        0.70        0.19      0.19 o 
  -5   3   3      262.05      270.50      3.34 o 
  -4   3   3       23.46       27.87      0.56 o 
  -3   3   3      675.12      710.05     15.79 o 
  -2   3   3      945.49     1022.16     22.67 o 
  -1   3   3      121.55      116.86      2.23 o 
   0   3   3        5.31        5.02      0.56 o 
   1   3   3      210.42      220.71      4.46 o 
   2   3   3       68.46       74.87      2.42 o 
   3   3   3        0.70        0.74      0.19 o 
   4   3   3       17.34       13.56      0.37 o 
   5   3   3       17.42       19.14      0.37 o 
   6   3   3       49.01       48.49      1.11 o 
   7   3   3       59.13       52.76      0.93 o 
  -8   4   3        8.99       10.03      0.74 o 
  -7   4   3       65.18       57.03      1.11 o 
  -6   4   3        4.29        4.64      0.37 o 
  -5   4   3       10.63       10.78      0.37 o 
  -4   4   3      162.89      171.10      2.23 o 
  -3   4   3       28.65       20.44      0.74 o 
  -2   4   3       17.04       12.45      0.74 o 
  -1   4   3        1.82        1.49      0.37 o 
   0   4   3       12.09        8.36      0.74 o 
   1   4   3     1536.93     1541.98     28.80 o 
   2   4   3       26.72       24.52      0.56 o 
   3   4   3      231.71      230.37      2.60 o 
   4   4   3       13.42       15.79      0.37 o 
   5   4   3        1.77        2.04      0.19 o 
   6   4   3       18.15       18.21      0.74 o 
   7   4   3       49.43       51.28      1.11 o 
  -8   5   3       12.75       12.63      0.37 o 
  -7   5   3       31.46       28.42      0.56 o 
  -6   5   3      681.86      597.47      7.80 o 
  -5   5   3       61.53       56.66      0.93 o 
  -4   5   3      122.74      112.21      1.86 o 
  -3   5   3       21.48       24.71      0.74 o 
  -2   5   3        3.54        2.79      0.37 o 
  -1   5   3        2.44        2.79      0.56 o 
   0   5   3       55.09       52.76      1.67 o 
   1   5   3      253.31      261.58      3.16 o 
   2   5   3        2.84        3.53      0.19 o 
   3   5   3        0.83        0.93      0.19 o 
   4   5   3       90.08       96.23      1.67 o 
   5   5   3       13.50       13.00      0.56 o 
   6   5   3        8.09        9.85      0.56 o 
  -7   6   3        1.53        1.30      0.19 o 
  -6   6   3       99.70       88.06      1.49 o 
  -5   6   3        7.57        6.87      0.56 o 
  -4   6   3       18.50       18.39      0.93 o 
  -3   6   3      127.85      138.41      2.42 o 
  -2   6   3      173.17      147.70      2.42 o 
  -1   6   3        2.09        4.09      0.37 o 
   0   6   3       16.76       13.56      1.30 o 
   1   6   3       69.24       72.08      1.30 o 
   2   6   3      152.56      155.50      2.23 o 
   3   6   3       31.99       33.81      0.93 o 
   4   6   3      338.08      356.70      5.94 o 
   5   6   3      156.75      162.37      4.83 o 
  -7   7   3       13.24       14.31      0.93 o 
  -6   7   3      186.18      160.89      3.16 o 
  -5   7   3      134.55      120.20      2.60 o 
  -4   7   3      132.93      130.60      2.97 o 
  -3   7   3      273.21      280.16      5.39 o 
  -2   7   3      702.56      681.44     10.22 o 
  -1   7   3      108.87      120.20      3.53 o 
   0   7   3        0.83        1.11      0.56 o 
   1   7   3        1.17        0.74      0.37 o 
   2   7   3       27.05       25.27      0.74 o 
   3   7   3       11.74        6.50      0.37 o 
   4   7   3       33.96       33.63      1.11 o 
  -6   8   3       19.81       17.28      1.11 o 
  -5   8   3       31.43       33.44      1.30 o 
  -4   8   3        3.35        2.97      0.56 o 
  -3   8   3       51.66       51.65      1.49 o 
  -2   8   3        1.16        1.86      0.56 o 
  -1   8   3       16.01       15.61      1.86 o 
   0   8   3       42.07       41.24      2.60 o 
   1   8   3        9.74        9.29      0.74 o 
   2   8   3        1.64        0.74      0.19 o 
   3   8   3       20.15       18.76      0.56 o 
  -4   9   3        5.55        5.94      0.56 o 
  -3   9   3       14.06       12.08      0.93 o 
  -2   9   3        3.85        5.02      0.74 o 
  -1   9   3        3.70        2.79      0.74 o 
   0   9   3        7.05        6.32      0.93 o 
   1   9   3        6.38        4.09      0.56 o 
   2   9   3        9.53        9.66      0.74 o 
  -2  -9   4        2.27        3.34      0.37 o 
  -1  -9   4       57.51       55.55      1.86 o 
   0  -9   4       42.74       42.73      1.67 o 
   1  -9   4       25.06       20.62      1.30 o 
   2  -9   4        1.37        2.04      0.56 o 
   3  -9   4      263.70      264.18      9.10 o 
   4  -9   4      168.81      175.01      6.13 o 
  -3  -8   4       27.04       30.47      0.74 o 
  -2  -8   4        2.26        3.16      0.56 o 
  -1  -8   4        1.25        1.86      0.74 o 
   0  -8   4      237.46      220.52      8.17 o 
   1  -8   4       10.56        8.55      0.74 o 
   2  -8   4       76.53       73.57      2.60 o 
   3  -8   4      131.25      134.50      5.57 o 
   4  -8   4      303.20      311.74     10.59 o 
   5  -8   4       15.19       15.79      0.93 o 
   6  -8   4        6.17        5.57      0.56 o 
  -5  -7   4       15.42       15.61      0.56 o 
  -4  -7   4       13.06       13.00      0.56 o 
  -3  -7   4       16.44       16.35      0.56 o 
  -2  -7   4        5.72        8.73      0.93 o 
  -1  -7   4        1.19        2.04      0.74 o 
   0  -7   4      156.44      162.56      6.50 o 
   1  -7   4      215.31      199.53      5.39 o 
   2  -7   4        3.04        4.09      1.11 o 
   3  -7   4        3.22        2.42      0.93 o 
   4  -7   4     1541.57     1519.87     31.77 o 
   5  -7   4       60.39       62.42      1.67 o 
   6  -7   4      118.72      112.58      2.23 o 
  -5  -6   4       10.14        8.92      0.56 o 
  -4  -6   4       44.49       41.99      0.93 o 
  -3  -6   4      281.92      280.53      4.27 o 
  -2  -6   4      122.13      127.07      2.42 o 
  -1  -6   4       41.40       39.20      1.86 o 
   0  -6   4       66.70       66.14      2.60 o 
   1  -6   4       68.19       62.79      2.42 o 
   2  -6   4      117.02      117.04      3.16 o 
   3  -6   4      117.16      109.24      2.97 o 
   4  -6   4     1491.98     1458.56     22.29 o 
   5  -6   4       76.26       78.21      1.49 o 
   6  -6   4       43.73       45.33      1.11 o 
   7  -6   4        7.09        8.17      0.56 o 
  -6  -5   4        0.40        0.56      0.37 o 
  -5  -5   4       40.61       42.54      0.93 o 
  -4  -5   4       12.43       11.89      0.56 o 
  -3  -5   4       51.36       44.59      0.93 o 
  -2  -5   4       90.54       87.87      1.67 o 
  -1  -5   4        1.59        2.04      0.37 o 
   0  -5   4       38.34       38.64      1.49 o 
   1  -5   4      899.57      966.99     27.50 o 
   2  -5   4      280.29      281.46      6.50 o 
   3  -5   4        1.48        2.04      0.19 o 
   4  -5   4      702.19      721.94      9.29 o 
   5  -5   4      509.09      514.24      7.06 o 
   6  -5   4        4.29        4.09      0.37 o 
   7  -5   4      192.38      196.37      4.09 o 
  -7  -4   4        8.73       10.96      0.56 o 
  -6  -4   4       51.95       46.82      1.11 o 
  -5  -4   4       13.72       18.02      0.56 o 
  -4  -4   4        8.18        9.66      0.37 o 
  -3  -4   4      107.30      104.22      1.67 o 
  -2  -4   4      149.41      151.97      2.42 o 
  -1  -4   4       25.31       25.64      1.11 o 
   0  -4   4      288.44      279.23     11.70 o 
   1  -4   4       51.82       63.35      1.86 o 
   2  -4   4       60.46       63.35      1.86 o 
   3  -4   4      165.50      151.97      2.04 o 
   4  -4   4       34.38       29.35      0.56 o 
   5  -4   4     1005.91     1019.93     13.56 o 
   6  -4   4       83.72       93.08      1.67 o 
   7  -4   4       40.38       41.06      0.93 o 
   8  -4   4        3.28        5.20      0.56 o 
  -7  -3   4        0.00        0.00      0.19 o 
  -6  -3   4        4.97        5.02      0.37 o 
  -5  -3   4        5.51        5.39      0.37 o 
  -4  -3   4       47.85       42.17      0.74 o 
  -3  -3   4        4.29        3.90      0.37 o 
  -2  -3   4      101.78       91.40      2.60 o 
  -1  -3   4       55.11       60.56      2.04 o 
   0  -3   4       45.75       43.10      1.11 o 
   1  -3   4      885.63      928.72     17.83 o 
   2  -3   4     1181.97     1231.17     27.12 o 
   3  -3   4       99.03      121.87      3.72 o 
   4  -3   4       27.69       38.64      0.74 o 
   5  -3   4     1051.90     1071.02     12.26 o 
   6  -3   4      389.32      392.74      5.76 o 
   7  -3   4       41.68       39.94      0.93 o 
   8  -3   4       23.41       24.52      0.93 o 
  -8  -2   4       65.87       60.01      1.67 o 
  -7  -2   4        4.58        4.27      0.37 o 
  -6  -2   4      136.41      122.99      2.23 o 
  -5  -2   4        3.06        2.79      0.19 o 
  -4  -2   4       15.86       16.91      0.37 o 
  -3  -2   4      419.32      468.35     10.78 o 
  -2  -2   4      262.38      262.88      7.25 o 
  -1  -2   4        1.49        1.67      0.37 o 
   0  -2   4      270.91      275.51      4.83 o 
   1  -2   4        8.75       12.82      0.56 o 
   2  -2   4      554.43      575.18     11.15 o 
   3  -2   4        0.12        0.19      0.19 o 
   4  -2   4      692.50      708.01      8.92 o 
   5  -2   4      546.02      521.86      5.57 o 
   6  -2   4      798.10      799.60     10.03 o 
   7  -2   4       55.29       62.79      1.30 o 
   8  -2   4       43.59       45.52      0.93 o 
  -8  -1   4        9.11        8.73      0.56 o 
  -7  -1   4       34.03       32.51      0.93 o 
  -6  -1   4        1.67        2.42      0.19 o 
  -5  -1   4       48.58       44.59      0.74 o 
  -4  -1   4      102.97       95.12      1.49 o 
  -3  -1   4      109.65      113.33      2.97 o 
  -2  -1   4      122.20      121.87      3.53 o 
  -1  -1   4       70.14       64.65      1.49 o 
   0  -1   4       36.54       29.35      0.74 o 
   1  -1   4      400.28      388.65      7.62 o 
   2  -1   4     1300.47     1393.54     36.23 o 
   3  -1   4     1530.86     1674.07     43.47 o 
   4  -1   4      183.54      211.05      2.60 o 
   5  -1   4      231.69      238.36      2.60 o 
   6  -1   4      557.40      567.00      6.69 o 
   7  -1   4      291.10      304.49      4.64 o 
   8  -1   4      449.09      458.13     14.68 o 
  -8   0   4       10.73        9.47      0.37 o 
  -7   0   4       28.64       26.57      0.74 o 
  -6   0   4       46.33       50.35      0.93 o 
  -5   0   4      126.65      122.62      1.86 o 
  -4   0   4      145.90      143.05      2.04 o 
  -3   0   4      225.17      244.67      5.76 o 
  -2   0   4       69.13       60.19      1.86 o 
  -1   0   4      488.42      479.13      8.17 o 
   0   0   4      641.52      671.04     12.63 o 
   1   0   4     7726.99     7353.19    140.45 o 
   2   0   4      118.51      116.11      3.34 o 
   3   0   4        2.49        3.90      0.37 o 
   4   0   4      108.22      104.78      1.30 o 
   5   0   4        4.46        3.16      0.19 o 
   6   0   4      556.50      565.14      7.43 o 
   7   0   4      590.50      637.97      8.36 o 
   8   0   4       14.58       13.75      1.30 o 
  -8   1   4       14.48       12.45      0.56 o 
  -7   1   4       13.81       13.56      0.56 o 
  -6   1   4       65.69       68.18      1.30 o 
  -5   1   4        0.81        0.37      0.19 o 
  -4   1   4       25.20       23.97      0.56 o 
  -3   1   4      169.07      156.80      3.90 o 
  -2   1   4       18.26       15.61      0.74 o 
  -1   1   4       69.11       62.98      1.30 o 
   0   1   4        0.14        0.19      0.19 o 
   1   1   4      559.77      551.02     10.59 o 
   2   1   4       64.73       81.19      2.42 o 
   3   1   4     1116.70     1212.22     31.40 o 
   4   1   4      817.85      855.52      8.73 o 
   5   1   4       55.54       58.71      0.74 o 
   6   1   4      250.91      269.20      3.72 o 
   7   1   4      168.13      169.80      4.27 o 
  -8   2   4        2.24        3.53      0.37 o 
  -7   2   4       34.39       30.47      0.93 o 
  -6   2   4      296.64      290.75      4.09 o 
  -5   2   4      211.78      195.07      2.60 o 
  -4   2   4      106.95      101.25      1.67 o 
  -3   2   4      466.99      522.41     11.70 o 
  -2   2   4      280.72      300.78      6.87 o 
  -1   2   4       61.09       54.62      1.11 o 
   0   2   4       77.80       85.27      2.23 o 
   1   2   4      338.97      314.53      7.06 o 
   2   2   4        0.17        0.19      0.19 o 
   3   2   4        0.20        0.56      0.19 o 
   4   2   4      128.67      148.07      1.67 o 
   5   2   4       29.38       34.18      0.56 o 
   6   2   4       21.24       21.74      0.56 o 
   7   2   4      233.99      228.14      5.39 o 
  -8   3   4        0.13        0.74      0.37 o 
  -7   3   4       84.34       85.46      1.67 o 
  -6   3   4        1.51        1.30      0.19 o 
  -5   3   4        4.40        3.34      0.19 o 
  -4   3   4        4.51        5.94      0.37 o 
  -3   3   4      327.58      334.78      7.80 o 
  -2   3   4       79.30       86.95      2.42 o 
  -1   3   4       17.42       16.53      0.74 o 
   0   3   4        0.11        0.19      0.19 o 
   1   3   4        4.64        6.13      0.37 o 
   2   3   4       48.07       44.03      1.67 o 
   3   3   4       73.94       83.60      1.11 o 
   4   3   4      567.37      567.93      6.13 o 
   5   3   4       48.76       48.86      0.93 o 
   6   3   4       18.28       20.06      0.56 o 
   7   3   4       50.15       49.23      2.23 o 
  -8   4   4       34.01       35.48      0.93 o 
  -7   4   4       12.04        9.85      0.56 o 
  -6   4   4       12.94       14.49      0.56 o 
  -5   4   4        9.13        6.87      0.37 o 
  -4   4   4       27.09       28.05      0.56 o 
  -3   4   4      273.07      278.67      4.09 o 
  -2   4   4        0.60        0.19      0.37 o 
  -1   4   4        6.03        6.32      1.11 o 
   0   4   4       62.51       65.77      2.42 o 
   1   4   4      110.52      111.84      2.97 o 
   2   4   4       77.41       78.59      1.11 o 
   3   4   4        2.40        3.16      0.19 o 
   4   4   4        3.24        4.64      0.19 o 
   5   4   4       14.64       15.23      0.56 o 
   6   4   4        2.04        3.34      0.37 o 
  -7   5   4       24.97       19.14      0.56 o 
  -6   5   4        0.18        0.74      0.19 o 
  -5   5   4        3.16        1.49      0.19 o 
  -4   5   4        6.23        6.13      0.37 o 
  -3   5   4       35.35       34.74      0.93 o 
  -2   5   4       68.26       61.86      1.49 o 
  -1   5   4       62.97       60.56      1.49 o 
   0   5   4        0.01        0.37      0.19 o 
   1   5   4        0.08        0.19      0.19 o 
   2   5   4       19.31       16.91      0.37 o 
   3   5   4        5.06        4.09      0.19 o 
   4   5   4       19.32       16.91      0.56 o 
   5   5   4      391.53      398.13      7.99 o 
   6   5   4        6.87        7.06      0.56 o 
  -7   6   4        4.34        3.53      0.19 o 
  -6   6   4        0.01        0.00      0.19 o 
  -5   6   4       40.29       35.86      1.11 o 
  -4   6   4        0.56        0.37      0.37 o 
  -3   6   4       54.74       53.69      1.49 o 
  -2   6   4      926.24      892.12     14.86 o 
  -1   6   4        4.42        5.39      0.56 o 
   0   6   4      128.03      127.45      2.97 o 
   1   6   4        3.06        2.79      0.37 o 
   2   6   4       30.96       33.63      0.74 o 
   3   6   4        0.05        0.19      0.19 o 
   4   6   4       78.87       81.56      1.67 o 
   5   6   4      261.03      259.35      7.43 o 
  -6   7   4       27.94       28.24      0.93 o 
  -5   7   4       23.35       26.94      1.11 o 
  -4   7   4        6.03        6.69      0.74 o 
  -3   7   4       49.05       49.60      1.30 o 
  -2   7   4      394.78      384.19      5.57 o 
  -1   7   4       29.89       32.33      1.67 o 
   0   7   4       26.82       28.98      2.23 o 
   1   7   4       10.40        9.85      0.74 o 
   2   7   4        4.09        4.27      0.37 o 
   3   7   4        8.37        8.17      0.37 o 
   4   7   4        0.73        0.19      0.19 o 
  -5   8   4       41.36       44.77      1.49 o 
  -4   8   4        8.26        8.55      0.74 o 
  -3   8   4        1.44        1.30      0.37 o 
  -2   8   4      167.74      176.86      4.83 o 
  -1   8   4       32.63       32.88      2.23 o 
   0   8   4       11.46       14.68      1.67 o 
   1   8   4       82.14       83.04      2.42 o 
   2   8   4      157.68      158.66      2.97 o 
   3   8   4        1.72        2.79      0.37 o 
  -4   9   4        1.09        2.23      0.74 o 
  -3   9   4        0.31        0.37      0.37 o 
  -2   9   4        0.67        0.93      0.56 o 
  -1   9   4       30.70       29.72      1.86 o 
   0   9   4       15.72       16.72      0.93 o 
   1   9   4        5.47        6.13      0.74 o 
  -2  -9   5       39.02       49.97      2.04 o 
  -1  -9   5        0.04        0.19      0.37 o 
   0  -9   5        5.72        2.60      0.56 o 
   1  -9   5       24.23       23.41      1.30 o 
   2  -9   5        0.30        0.56      0.37 o 
   3  -9   5        7.32        8.55      1.11 o 
   4  -9   5        8.94       13.19      1.30 o 
  -3  -8   5        7.16        5.94      0.37 o 
  -2  -8   5        4.77        5.76      0.56 o 
  -1  -8   5        8.03        6.69      0.74 o 
   0  -8   5      113.79      120.57      3.34 o 
   1  -8   5       22.49       27.12      1.11 o 
   2  -8   5        1.39        0.37      0.56 o 
   3  -8   5       45.60       47.37      2.79 o 
   4  -8   5       42.99       41.06      1.67 o 
   5  -8   5        1.79        2.42      0.37 o 
  -4  -7   5       50.92       50.53      1.11 o 
  -3  -7   5        1.41        0.74      0.19 o 
  -2  -7   5       10.54       10.59      0.74 o 
  -1  -7   5        0.72        1.30      0.74 o 
   0  -7   5       11.43       11.89      1.67 o 
   1  -7   5       45.73       42.92      1.49 o 
   2  -7   5        0.25        0.37      0.74 o 
   3  -7   5      131.85      145.28      5.94 o 
   4  -7   5      197.19      209.19      5.20 o 
   5  -7   5       72.32       74.50      1.49 o 
   6  -7   5       85.73       86.02      1.67 o 
  -5  -6   5        0.02        0.00      0.19 o 
  -4  -6   5       10.60       10.96      0.56 o 
  -3  -6   5      286.66      293.72      3.90 o 
  -2  -6   5        0.77        0.37      0.37 o 
  -1  -6   5       25.55       26.38      1.67 o 
   0  -6   5      102.40      101.44      4.64 o 
   1  -6   5      442.40      451.26      8.17 o 
   2  -6   5        6.59        7.43      0.74 o 
   3  -6   5       21.22       23.97      1.49 o 
   4  -6   5       24.62       23.22      0.93 o 
   5  -6   5       28.74       26.94      0.74 o 
   6  -6   5        5.53        5.39      0.37 o 
   7  -6   5        2.70        2.23      0.19 o 
  -6  -5   5       15.84       16.16      0.56 o 
  -5  -5   5       14.26       14.49      0.56 o 
  -4  -5   5       44.23       43.10      0.93 o 
  -3  -5   5      276.09      279.97      3.90 o 
  -2  -5   5      421.08      406.67      5.76 o 
  -1  -5   5        1.84        3.53      0.56 o 
   0  -5   5        1.06        3.90      0.74 o 
   1  -5   5       57.15       60.19      1.49 o 
   2  -5   5        2.08        2.04      0.37 o 
   3  -5   5        4.25        5.20      0.37 o 
   4  -5   5        1.92        1.86      0.19 o 
   5  -5   5       70.83       69.85      1.49 o 
   6  -5   5       19.18       23.22      0.74 o 
   7  -5   5       64.19       62.98      1.49 o 
  -7  -4   5        0.04        0.00      0.19 o 
  -6  -4   5        5.87        3.16      0.37 o 
  -5  -4   5        1.88        2.04      0.19 o 
  -4  -4   5        3.30        4.27      0.37 o 
  -3  -4   5      274.87      276.07      3.34 o 
  -2  -4   5       16.89       19.32      0.56 o 
  -1  -4   5        0.00        0.00      0.37 o 
   0  -4   5       54.69       50.72      2.97 o 
   1  -4   5     1205.49     1239.34     28.24 o 
   2  -4   5      456.87      503.46     10.03 o 
   3  -4   5       34.92       34.18      0.56 o 
   4  -4   5       90.10       97.72      1.49 o 
   5  -4   5       12.30       10.59      0.56 o 
   6  -4   5       29.33       32.51      0.93 o 
   7  -4   5        6.37        8.17      0.56 o 
   8  -4   5       10.15       10.22      0.74 o 
  -7  -3   5        7.84        8.55      0.56 o 
  -6  -3   5       16.13       15.23      0.56 o 
  -5  -3   5        2.44        2.23      0.19 o 
  -4  -3   5        0.99        1.30      0.19 o 
  -3  -3   5        1.57        1.86      0.19 o 
  -2  -3   5        0.85        3.16      0.56 o 
  -1  -3   5       41.07       33.81      1.49 o 
   0  -3   5        2.79        3.90      0.56 o 
   1  -3   5      146.32      146.02      3.72 o 
   2  -3   5      235.04      249.13      5.94 o 
   3  -3   5       54.77       54.25      1.11 o 
   4  -3   5      619.14      662.49      7.80 o 
   5  -3   5        0.14        0.00      0.19 o 
   6  -3   5        0.22        0.37      0.19 o 
   7  -3   5       59.86       63.17      1.49 o 
   8  -3   5        0.15        0.56      0.19 o 
  -8  -2   5       14.98       12.63      1.11 o 
  -7  -2   5        0.88        1.67      0.37 o 
  -6  -2   5       44.05       37.34      0.93 o 
  -5  -2   5      114.44      108.87      1.67 o 
  -4  -2   5       12.07       15.42      0.56 o 
  -3  -2   5       87.37       84.34      1.67 o 
  -2  -2   5      850.38      969.22     25.64 o 
  -1  -2   5      193.26      205.29      4.83 o 
   0  -2   5      106.46       99.21      2.04 o 
   1  -2   5      118.70      133.58      3.34 o 
   2  -2   5     1821.70     2070.34     39.57 o 
   3  -2   5      127.58      141.94      4.27 o 
   4  -2   5      145.99      149.00      1.86 o 
   5  -2   5       59.02       62.79      0.93 o 
   6  -2   5       17.93       20.81      0.56 o 
   7  -2   5       65.74       62.42      1.30 o 
   8  -2   5       70.51       69.85      1.30 o 
  -8  -1   5        2.72        2.04      0.37 o 
  -7  -1   5       12.79       13.75      0.56 o 
  -6  -1   5       10.65       10.96      0.37 o 
  -5  -1   5        9.84        9.47      0.37 o 
  -4  -1   5        0.15        0.19      0.19 o 
  -3  -1   5      225.73      251.73      6.13 o 
  -2  -1   5      274.58      288.52      7.99 o 
  -1  -1   5        0.16        0.19      0.19 o 
   0  -1   5       90.27       88.25      1.67 o 
   1  -1   5     1298.60     1318.30     25.27 o 
   2  -1   5       18.19       19.69      0.93 o 
   3  -1   5        0.07        0.19      0.19 o 
   4  -1   5       49.76       48.49      0.74 o 
   5  -1   5       69.80       72.45      1.11 o 
   6  -1   5       23.70       24.89      0.56 o 
   7  -1   5       26.35       26.57      0.74 o 
   8  -1   5      327.32      309.88     10.22 o 
  -8   0   5       25.44       28.42      0.93 o 
  -7   0   5        1.01        1.11      0.19 o 
  -6   0   5       18.90       21.55      0.56 o 
  -5   0   5        3.25        2.42      0.19 o 
  -4   0   5        0.01        0.56      0.19 o 
  -3   0   5       92.81      112.40      2.97 o 
  -2   0   5      354.65      410.20     11.15 o 
  -1   0   5      883.20      857.00     14.49 o 
   0   0   5      223.04      229.81      4.09 o 
   1   0   5     2177.86     2137.40     40.87 o 
   2   0   5     1502.44     1612.39     41.99 o 
   3   0   5     1645.38     1756.00     45.70 o 
   4   0   5        0.68        0.00      0.37 o 
   5   0   5      195.08      202.13      2.42 o 
   6   0   5        0.20        0.19      0.19 o 
   7   0   5       74.02       77.28      1.30 o 
   8   0   5        0.39        0.93      0.56 o 
  -8   1   5        0.01        0.37      0.19 o 
  -7   1   5        4.03        4.83      0.37 o 
  -6   1   5       13.16       13.19      0.56 o 
  -5   1   5       41.04       43.84      0.74 o 
  -4   1   5       74.42       82.49      1.49 o 
  -3   1   5        0.67        0.37      0.19 o 
  -2   1   5      105.14      114.81      2.97 o 
  -1   1   5       40.67       39.20      0.93 o 
   0   1   5       52.03       52.39      1.49 o 
   1   1   5     1345.15     1359.17     26.01 o 
   2   1   5       94.18      100.88      2.97 o 
   3   1   5       54.43       60.01      1.86 o 
   4   1   5       13.19       14.49      0.19 o 
   5   1   5       31.83       36.23      0.56 o 
   6   1   5       82.46       83.42      1.49 o 
   7   1   5       44.96       46.26      1.67 o 
  -8   2   5        4.35        6.32      0.56 o 
  -7   2   5       22.00       18.95      0.74 o 
  -6   2   5      108.26      111.10      1.86 o 
  -5   2   5      339.59      331.06      4.09 o 
  -4   2   5       61.04       69.30      1.11 o 
  -3   2   5       27.86       42.73      1.49 o 
  -2   2   5      134.36      142.68      3.53 o 
  -1   2   5      320.21      342.02      5.94 o 
   0   2   5      156.28      159.77      4.64 o 
   1   2   5      149.92      144.91      3.53 o 
   2   2   5       10.21        8.92      0.74 o 
   3   2   5      777.34      799.60      9.85 o 
   4   2   5      559.03      568.67      5.76 o 
   5   2   5      105.76      108.31      1.49 o 
   6   2   5       58.78       57.78      1.11 o 
   7   2   5       10.94       13.19      0.93 o 
  -8   3   5        0.24        0.37      0.19 o 
  -7   3   5        0.01        0.19      0.19 o 
  -6   3   5       18.90       22.85      0.74 o 
  -5   3   5       39.94       36.04      0.74 o 
  -4   3   5        1.88        1.30      0.19 o 
  -3   3   5      103.63      111.65      2.04 o 
  -2   3   5       12.52       13.75      0.93 o 
  -1   3   5      396.45      378.62      8.73 o 
   0   3   5       24.46       26.75      1.30 o 
   1   3   5      232.99      236.50      5.57 o 
   2   3   5       48.34       52.20      0.93 o 
   3   3   5      127.21      126.70      1.49 o 
   4   3   5        8.72        9.47      0.37 o 
   5   3   5       56.38       58.52      1.11 o 
   6   3   5       44.67       46.82      1.11 o 
   7   3   5      138.98      138.41      4.64 o 
  -8   4   5       44.89       58.71      1.30 o 
  -7   4   5       31.78       31.77      0.93 o 
  -6   4   5       23.97       22.11      0.56 o 
  -5   4   5        2.06        2.42      0.19 o 
  -4   4   5        9.63       11.89      0.56 o 
  -3   4   5        4.34        5.76      0.37 o 
  -2   4   5        3.74        4.27      0.37 o 
  -1   4   5        2.62        1.86      0.37 o 
   0   4   5      251.65      264.18      7.62 o 
   1   4   5      251.35      267.90      3.16 o 
   2   4   5      151.53      148.25      1.86 o 
   3   4   5       16.07       17.83      0.56 o 
   4   4   5      343.00      336.45      4.46 o 
   5   4   5       38.76       39.76      0.93 o 
   6   4   5       47.60       49.05      1.30 o 
  -7   5   5        1.48        2.04      0.19 o 
  -6   5   5        0.68        2.04      0.19 o 
  -5   5   5       15.74       17.83      0.74 o 
  -4   5   5       15.34       16.16      0.93 o 
  -3   5   5       42.80       39.39      1.11 o 
  -2   5   5       43.78       42.73      1.11 o 
  -1   5   5      123.28      115.74      2.42 o 
   0   5   5       16.88       16.16      0.74 o 
   1   5   5       94.82       90.10      1.49 o 
   2   5   5       15.56       17.83      0.56 o 
   3   5   5       26.42       27.12      0.74 o 
   4   5   5      233.02      247.83      3.90 o 
   5   5   5       83.68       89.92      1.86 o 
   6   5   5       10.80        9.66      0.56 o 
  -7   6   5        2.16        2.97      0.19 o 
  -6   6   5       14.70       11.89      0.74 o 
  -5   6   5       24.41       21.55      0.74 o 
  -4   6   5        9.65        7.99      0.74 o 
  -3   6   5       75.99       78.03      2.04 o 
  -2   6   5      340.06      339.61      5.57 o 
  -1   6   5        1.85        2.23      0.37 o 
   0   6   5      160.90      158.28      3.53 o 
   1   6   5      104.43      112.95      1.67 o 
   2   6   5        7.73        6.87      0.37 o 
   3   6   5        4.92        6.13      0.37 o 
   4   6   5        3.15        2.42      0.37 o 
   5   6   5      224.10      228.32      6.50 o 
  -6   7   5        0.43        0.37      0.19 o 
  -5   7   5        6.02        6.69      0.56 o 
  -4   7   5        0.39        0.19      0.37 o 
  -3   7   5        2.08        2.60      0.37 o 
  -2   7   5        0.44        0.74      0.37 o 
  -1   7   5       28.74       27.31      1.11 o 
   0   7   5       43.05       42.17      2.60 o 
   1   7   5        0.73        0.56      0.19 o 
   2   7   5        0.58        1.30      0.19 o 
   3   7   5       10.09       10.22      0.37 o 
   4   7   5       32.77       28.05      0.74 o 
  -5   8   5        8.67       11.15      0.74 o 
  -4   8   5        7.79        8.36      0.74 o 
  -3   8   5        1.86        1.11      0.37 o 
  -2   8   5       95.10       95.31      2.42 o 
  -1   8   5        3.72        5.02      1.11 o 
   0   8   5        0.07        0.74      0.56 o 
   1   8   5      159.18      145.28      3.53 o 
   2   8   5        9.81       10.78      0.56 o 
   3   8   5        2.22        2.23      0.37 o 
  -4   9   5        1.30        2.23      0.56 o 
  -3   9   5        0.12        0.00      0.37 o 
  -2   9   5        0.01        0.37      0.56 o 
  -1   9   5       19.03       21.18      1.49 o 
   0   9   5        4.25        6.32      0.93 o 
  -1  -9   6       23.71       21.74      0.93 o 
   0  -9   6       34.28       34.18      1.30 o 
   1  -9   6       24.16       20.81      1.30 o 
   2  -9   6        2.49        2.97      0.56 o 
   3  -9   6       45.01       47.19      2.42 o 
   4  -9   6        0.44        0.37      0.37 o 
  -3  -8   6        0.08        0.37      0.19 o 
  -2  -8   6        3.32        5.39      0.56 o 
  -1  -8   6        8.49        8.55      0.93 o 
   0  -8   6        4.95        2.79      0.56 o 
   1  -8   6       67.26       57.96      1.67 o 
   2  -8   6        9.23        8.73      1.30 o 
   3  -8   6        4.52        3.72      0.93 o 
   4  -8   6       16.35       15.79      0.93 o 
   5  -8   6        0.39        0.00      0.37 o 
  -4  -7   6       32.71       34.18      0.74 o 
  -3  -7   6       78.38       78.03      1.86 o 
  -2  -7   6        2.05        1.49      0.37 o 
  -1  -7   6        6.12        7.25      0.74 o 
   0  -7   6      102.63       97.16      2.97 o 
   1  -7   6       15.55       12.63      0.93 o 
   2  -7   6        0.25        1.11      0.74 o 
   3  -7   6       21.39       26.20      2.04 o 
   4  -7   6        0.16        0.19      0.37 o 
   5  -7   6        4.91        5.39      0.37 o 
   6  -7   6        2.17        1.67      0.19 o 
  -5  -6   6       20.14       20.81      0.74 o 
  -4  -6   6        8.43        9.10      0.56 o 
  -3  -6   6      139.93      145.28      2.60 o 
  -2  -6   6       75.94       72.08      1.86 o 
  -1  -6   6        0.21        0.74      0.37 o 
   0  -6   6       70.08       76.91      2.42 o 
   1  -6   6        5.73        8.73      0.74 o 
   2  -6   6       11.46       11.89      1.49 o 
   3  -6   6        4.93        5.02      0.74 o 
   4  -6   6      117.88      123.73      2.79 o 
   5  -6   6      448.87      437.14      6.50 o 
   6  -6   6       66.95       70.41      1.49 o 
   7  -6   6        1.00        0.56      0.19 o 
  -6  -5   6       27.88       27.50      0.74 o 
  -5  -5   6        4.02        6.87      0.37 o 
  -4  -5   6        4.02        4.64      0.37 o 
  -3  -5   6        3.35        4.64      0.37 o 
  -2  -5   6     1047.27     1107.44     15.98 o 
  -1  -5   6      146.97      138.59      2.97 o 
   0  -5   6        2.03        1.67      0.37 o 
   1  -5   6       15.27       12.26      0.74 o 
   2  -5   6        0.32        0.74      0.37 o 
   3  -5   6        2.60        3.16      0.37 o 
   4  -5   6        5.61        5.76      0.37 o 
   5  -5   6       67.17       67.07      1.30 o 
   6  -5   6       78.89       81.37      1.49 o 
   7  -5   6        2.84        2.97      0.19 o 
  -6  -4   6       91.94       89.92      1.86 o 
  -5  -4   6        6.08        5.94      0.37 o 
  -4  -4   6       32.02       31.77      0.74 o 
  -3  -4   6      179.04      167.95      2.23 o 
  -2  -4   6      103.89      106.64      2.23 o 
  -1  -4   6       71.35       69.48      1.86 o 
   0  -4   6       13.60       11.89      0.93 o 
   1  -4   6      301.91      315.08      7.80 o 
   2  -4   6       40.32       39.57      1.11 o 
   3  -4   6        4.51        6.32      0.37 o 
   4  -4   6        2.16        2.42      0.19 o 
   5  -4   6       63.64       60.38      1.11 o 
   6  -4   6        0.81        0.93      0.19 o 
   7  -4   6       36.28       36.41      1.11 o 
  -7  -3   6       16.03       14.12      0.74 o 
  -6  -3   6        0.07        1.30      0.19 o 
  -5  -3   6      237.20      226.65      3.90 o 
  -4  -3   6       17.83       18.21      0.56 o 
  -3  -3   6      286.10      292.79      3.34 o 
  -2  -3   6      711.58      723.06     10.22 o 
  -1  -3   6       17.47       20.44      1.11 o 
   0  -3   6      261.19      249.50      6.13 o 
   1  -3   6       24.26       22.48      0.93 o 
   2  -3   6      418.88      455.53     10.40 o 
   3  -3   6        7.99       10.22      0.37 o 
   4  -3   6       94.62       91.78      1.30 o 
   5  -3   6        6.00        5.02      0.37 o 
   6  -3   6       10.34        9.10      0.56 o 
   7  -3   6       23.67       23.22      0.74 o 
   8  -3   6        2.36        2.23      0.37 o 
  -7  -2   6       15.84       15.23      0.56 o 
  -6  -2   6      299.41      303.57      5.39 o 
  -5  -2   6        3.64        4.46      0.37 o 
  -4  -2   6       84.88       81.37      1.30 o 
  -3  -2   6       28.88       31.21      0.74 o 
  -2  -2   6      784.43      839.91     22.48 o 
  -1  -2   6       28.57       30.84      1.30 o 
   0  -2   6      120.62      119.09      2.60 o 
   1  -2   6      316.74      332.18      7.62 o 
   2  -2   6        0.81        2.79      0.19 o 
   3  -2   6        0.41        0.19      0.19 o 
   4  -2   6       50.34       50.90      0.93 o 
   5  -2   6       41.39       44.96      0.74 o 
   6  -2   6       85.87       86.39      1.30 o 
   7  -2   6       58.39       59.45      1.67 o 
   8  -2   6       19.90       20.25      0.56 o 
  -8  -1   6        0.31        0.00      0.37 o 
  -7  -1   6       34.92       34.56      0.93 o 
  -6  -1   6       27.53       32.51      0.74 o 
  -5  -1   6       95.77       91.03      2.04 o 
  -4  -1   6       78.45       71.71      1.30 o 
  -3  -1   6       76.89       92.89      2.04 o 
  -2  -1   6       89.17       95.31      3.16 o 
  -1  -1   6     1241.58     1320.34     28.61 o 
   0  -1   6      224.31      223.68      4.64 o 
   1  -1   6      177.06      188.20      4.46 o 
   2  -1   6       29.87       40.31      1.49 o 
   3  -1   6       42.09       41.06      0.74 o 
   4  -1   6       37.68       41.24      0.56 o 
   5  -1   6        0.96        2.04      0.19 o 
   6  -1   6       12.80       12.63      0.37 o 
   7  -1   6       74.38       72.83      1.30 o 
   8  -1   6       11.06       11.33      1.11 o 
  -8   0   6        2.99        4.46      0.37 o 
  -7   0   6       22.37       21.74      0.74 o 
  -6   0   6       27.91       30.10      0.74 o 
  -5   0   6      265.11      265.29      3.53 o 
  -4   0   6       12.50       14.31      0.56 o 
  -3   0   6       57.81       58.34      1.86 o 
  -2   0   6      343.81      363.20     10.03 o 
  -1   0   6      893.39      917.38     17.09 o 
   0   0   6       35.17       30.47      1.11 o 
   1   0   6      122.67      127.63      3.16 o 
   2   0   6      803.64      869.82     22.85 o 
   3   0   6       40.06       42.36      0.74 o 
   4   0   6        0.96        1.67      0.19 o 
   5   0   6       21.11       23.41      0.56 o 
   6   0   6        2.73        2.79      0.19 o 
   7   0   6       12.27       11.70      0.37 o 
   8   0   6       18.62       17.65      1.30 o 
  -8   1   6       36.41       32.51      1.11 o 
  -7   1   6        3.76        3.90      0.37 o 
  -6   1   6      503.40      502.54      7.43 o 
  -5   1   6      122.97      121.13      1.86 o 
  -4   1   6      129.47      114.44      1.86 o 
  -3   1   6      465.00      450.52     12.45 o 
  -2   1   6       25.93       29.17      1.11 o 
  -1   1   6     1085.75     1145.89     21.92 o 
   0   1   6      295.07      305.61      8.55 o 
   1   1   6      404.48      428.60      8.55 o 
   2   1   6      392.60      444.57     12.08 o 
   3   1   6       37.94       43.10      0.74 o 
   4   1   6       56.72       59.45      0.74 o 
   5   1   6       32.18       34.93      0.56 o 
   6   1   6        5.13        5.94      0.37 o 
   7   1   6        0.81        0.93      0.19 o 
  -8   2   6       24.78       22.11      1.11 o 
  -7   2   6       14.58       14.49      0.56 o 
  -6   2   6      121.00      125.03      2.23 o 
  -5   2   6      452.95      453.86      5.76 o 
  -4   2   6       17.26       18.02      0.56 o 
  -3   2   6       71.25       76.91      1.86 o 
  -2   2   6        5.45       10.40      0.74 o 
  -1   2   6      640.52      616.23     13.75 o 
   0   2   6      150.93      149.92      4.46 o 
   1   2   6       21.54       19.69      0.74 o 
   2   2   6       60.98       60.75      0.93 o 
   3   2   6       97.58      108.68      1.30 o 
   4   2   6       34.11       36.78      0.56 o 
   5   2   6       59.97       62.98      1.11 o 
   6   2   6        0.19        0.74      0.19 o 
   7   2   6       41.33       39.39      1.11 o 
  -8   3   6        3.73        3.16      0.19 o 
  -7   3   6       19.91       17.09      0.56 o 
  -6   3   6       43.80       40.13      0.93 o 
  -5   3   6       71.30       68.00      1.11 o 
  -4   3   6        8.39        6.50      0.37 o 
  -3   3   6       82.56       68.37      1.49 o 
  -2   3   6      926.05      951.57     15.42 o 
  -1   3   6      959.21      997.27     39.01 o 
   0   3   6      596.22      625.34     16.91 o 
   1   3   6      232.63      219.78      3.53 o 
   2   3   6       43.37       46.63      0.74 o 
   3   3   6       43.95       39.01      0.74 o 
   4   3   6       18.43       18.58      0.56 o 
   5   3   6        0.73        1.49      0.19 o 
   6   3   6        0.68        1.49      0.19 o 
   7   3   6        6.50        7.25      0.74 o 
  -7   4   6       22.42       22.48      0.74 o 
  -6   4   6        0.48        0.56      0.19 o 
  -5   4   6       21.11       23.04      0.74 o 
  -4   4   6       92.65       98.28      2.04 o 
  -3   4   6        1.77        2.60      0.37 o 
  -2   4   6       20.99       23.04      0.74 o 
  -1   4   6      231.93      238.54      3.53 o 
   0   4   6      213.14      202.13      2.97 o 
   1   4   6       30.46       31.77      0.56 o 
   2   4   6        3.45        4.09      0.19 o 
   3   4   6       27.56       28.80      0.74 o 
   4   4   6       23.85       25.82      0.74 o 
   5   4   6       24.82       26.38      0.74 o 
   6   4   6        3.08        2.42      0.37 o 
  -7   5   6       22.10       21.36      0.56 o 
  -6   5   6       74.37       68.18      1.11 o 
  -5   5   6      188.07      166.83      2.97 o 
  -4   5   6       97.47      102.92      2.23 o 
  -3   5   6       18.74       18.58      0.93 o 
  -2   5   6       45.71       47.93      1.30 o 
  -1   5   6        2.79        2.97      0.37 o 
   0   5   6      106.46      112.21      2.04 o 
   1   5   6        8.00       10.03      0.56 o 
   2   5   6       38.56       45.89      0.93 o 
   3   5   6       18.89       20.06      0.56 o 
   4   5   6       62.21       67.81      1.11 o 
   5   5   6      255.12      256.19      4.46 o 
  -6   6   6       63.02       60.01      1.49 o 
  -5   6   6       64.52       63.91      1.49 o 
  -4   6   6        2.03        2.97      0.56 o 
  -3   6   6        0.00        0.19      0.37 o 
  -2   6   6        6.93        7.25      0.56 o 
  -1   6   6        6.97        7.99      0.56 o 
   0   6   6      108.37      108.50      2.23 o 
   1   6   6       35.38       38.46      0.93 o 
   2   6   6        3.89        4.64      0.37 o 
   3   6   6        1.86        1.30      0.19 o 
   4   6   6       16.88       15.23      0.56 o 
   5   6   6       91.11       85.27      2.60 o 
  -6   7   6        8.84        6.69      0.37 o 
  -5   7   6        0.26        0.37      0.37 o 
  -4   7   6      135.85      143.61      2.79 o 
  -3   7   6       68.74       70.60      1.49 o 
  -2   7   6      144.09      143.79      2.60 o 
  -1   7   6      429.14      450.52      7.99 o 
   0   7   6       12.49       12.63      0.74 o 
   1   7   6       47.86       47.93      1.30 o 
   2   7   6        6.86        7.43      0.37 o 
   3   7   6        5.91        7.99      0.56 o 
   4   7   6       21.66       22.29      1.11 o 
  -5   8   6        5.51        5.94      0.56 o 
  -4   8   6       35.83       36.04      1.30 o 
  -3   8   6        0.67        1.11      0.37 o 
  -2   8   6        8.60        9.10      0.56 o 
  -1   8   6       17.55       20.99      1.67 o 
   0   8   6       66.03       68.74      2.23 o 
   1   8   6       17.22       17.83      0.93 o 
   2   8   6        7.86        7.62      0.37 o 
  -2   9   6       24.37       26.57      1.67 o 
  -1   9   6       18.37       17.46      1.49 o 
  -1  -9   7        8.44        9.66      0.93 o 
   0  -9   7       23.21       26.57      1.11 o 
   1  -9   7        1.00        0.19      0.37 o 
   2  -9   7        0.55        1.11      0.56 o 
   3  -9   7       29.41       29.54      1.67 o 
  -3  -8   7        6.25        7.06      0.74 o 
  -2  -8   7        0.05        0.00      0.19 o 
  -1  -8   7       18.88       22.67      1.11 o 
   0  -8   7        7.75        7.80      0.74 o 
   1  -8   7       42.58       37.34      1.30 o 
   2  -8   7       20.82       21.92      2.04 o 
   3  -8   7       85.54       93.82      4.09 o 
   4  -8   7       23.31       23.41      1.11 o 
  -4  -7   7      102.88       96.61      2.42 o 
  -3  -7   7        0.27        0.19      0.19 o 
  -2  -7   7       91.77       94.19      2.23 o 
  -1  -7   7       33.68       34.00      1.49 o 
   0  -7   7        1.93        1.67      0.56 o 
   1  -7   7       28.24       28.98      1.30 o 
   2  -7   7        2.01        4.09      1.11 o 
   3  -7   7        0.76        0.93      0.74 o 
   4  -7   7      125.91      123.73      3.34 o 
   5  -7   7       24.94       25.64      0.74 o 
  -5  -6   7       50.88       57.96      1.49 o 
  -4  -6   7       14.76       14.49      0.56 o 
  -3  -6   7      211.43      221.45      4.27 o 
  -2  -6   7      176.67      184.29      4.27 o 
  -1  -6   7       17.81       18.76      1.11 o 
   0  -6   7       38.79       42.92      1.49 o 
   1  -6   7        0.12        0.56      0.37 o 
   2  -6   7        3.23        3.90      1.11 o 
   3  -6   7       21.21       24.89      2.04 o 
   4  -6   7      591.07      627.01     10.96 o 
   5  -6   7      337.82      336.26      5.76 o 
   6  -6   7        2.98        3.34      0.37 o 
  -6  -5   7        1.50        2.23      0.19 o 
  -5  -5   7        5.23        4.46      0.37 o 
  -4  -5   7       85.09       88.62      1.49 o 
  -3  -5   7      511.36      527.06      7.62 o 
  -2  -5   7      377.50      392.74      7.06 o 
  -1  -5   7       18.36       20.44      1.11 o 
   0  -5   7      140.03      135.81      3.16 o 
   1  -5   7       47.57       48.12      1.49 o 
   2  -5   7       15.40       12.45      0.93 o 
   3  -5   7        8.44        9.66      0.56 o 
   4  -5   7       13.87       13.38      0.56 o 
   5  -5   7       16.73       16.35      0.56 o 
   6  -5   7        5.83        6.69      0.56 o 
   7  -5   7       37.58       44.03      1.67 o 
  -6  -4   7      324.77      315.83      6.69 o 
  -5  -4   7       16.29       13.93      0.56 o 
  -4  -4   7       85.94       93.82      1.49 o 
  -3  -4   7       62.85       74.13      1.49 o 
  -2  -4   7        2.08        2.60      0.37 o 
  -1  -4   7        3.88        3.90      0.56 o 
   0  -4   7       13.85       13.75      0.93 o 
   1  -4   7      323.74      326.23      5.94 o 
   2  -4   7      378.62      387.91      7.62 o 
   3  -4   7        8.70        8.73      0.37 o 
   4  -4   7       16.85       16.16      0.56 o 
   5  -4   7      134.03      140.64      2.42 o 
   6  -4   7       38.09       43.47      1.11 o 
   7  -4   7       12.09       12.45      0.56 o 
  -7  -3   7        2.05        2.04      0.37 o 
  -6  -3   7       22.97       16.91      0.74 o 
  -5  -3   7        7.71        5.76      0.37 o 
  -4  -3   7       10.41       10.22      0.37 o 
  -3  -3   7      299.56      318.61      3.90 o 
  -2  -3   7      315.00      319.54      6.32 o 
  -1  -3   7      301.51      275.51      7.43 o 
   0  -3   7        0.56        0.93      0.37 o 
   1  -3   7      114.86      114.63      3.16 o 
   2  -3   7      223.67      225.35      3.34 o 
   3  -3   7       10.50       10.22      0.37 o 
   4  -3   7        4.35        5.02      0.37 o 
   5  -3   7       24.26       22.67      0.56 o 
   6  -3   7       11.34       10.59      0.56 o 
   7  -3   7       25.88       24.89      0.74 o 
  -7  -2   7       60.99       61.31      1.30 o 
  -6  -2   7      681.42      684.60     11.52 o 
  -5  -2   7      185.40      207.33      2.97 o 
  -4  -2   7       45.38       44.40      0.93 o 
  -3  -2   7       44.03       46.82      0.93 o 
  -2  -2   7      313.15      336.08      5.94 o 
  -1  -2   7        0.03        0.00      0.56 o 
   0  -2   7      226.25      227.02      7.06 o 
   1  -2   7       92.80      102.92      2.79 o 
   2  -2   7       35.60       39.20      1.11 o 
   3  -2   7       18.31       17.65      0.56 o 
   4  -2   7       89.72       90.66      1.49 o 
   5  -2   7      527.06      539.51      6.69 o 
   6  -2   7       18.70       19.51      0.56 o 
   7  -2   7       37.09       36.78      1.30 o 
   8  -2   7       40.39       41.61      1.30 o 
  -7  -1   7        5.58        4.64      0.37 o 
  -6  -1   7        6.13        5.57      0.37 o 
  -5  -1   7        0.43        0.19      0.19 o 
  -4  -1   7      129.99      124.10      2.23 o 
  -3  -1   7        1.45        1.86      0.19 o 
  -2  -1   7     2198.34     2354.58     61.49 o 
  -1  -1   7       65.33       70.04      2.60 o 
   0  -1   7      533.09      515.73     11.70 o 
   1  -1   7        0.20        0.93      0.37 o 
   2  -1   7        1.96        1.49      0.37 o 
   3  -1   7       37.15       41.06      0.74 o 
   4  -1   7       59.91       62.24      0.93 o 
   5  -1   7        0.00        0.37      0.19 o 
   6  -1   7        8.09        7.06      0.37 o 
   7  -1   7        3.55        4.27      0.37 o 
  -7   0   7       12.80       14.86      0.56 o 
  -6   0   7      222.73      239.10      3.72 o 
  -5   0   7     1448.87     1460.05     17.65 o 
  -4   0   7      110.45      109.61      1.67 o 
  -3   0   7      442.53      443.09      7.06 o 
  -2   0   7      216.38      213.28      6.32 o 
  -1   0   7       21.94       24.15      1.30 o 
   0   0   7      102.54      102.92      2.79 o 
   1   0   7     1491.26     1551.82     34.00 o 
   2   0   7     1923.69     1834.58     34.74 o 
   3   0   7       61.07       69.48      1.11 o 
   4   0   7       69.52       70.60      0.93 o 
   5   0   7        7.99        9.47      0.37 o 
   6   0   7      149.68      168.50      2.79 o 
   7   0   7        1.69        1.86      0.19 o 
  -8   1   7        0.22        0.00      0.19 o 
  -7   1   7       32.59       32.51      0.93 o 
  -6   1   7       71.24       72.83      1.49 o 
  -5   1   7      544.34      560.13      7.06 o 
  -4   1   7        1.22        0.93      0.19 o 
  -3   1   7        4.15        3.72      0.37 o 
  -2   1   7      180.90      208.45      9.10 o 
  -1   1   7     1559.48     1732.40     47.00 o 
   0   1   7       20.21       17.28      0.93 o 
   1   1   7      473.95      501.61     11.33 o 
   2   1   7      202.40      213.09      2.97 o 
   3   1   7      110.95      111.84      1.49 o 
   4   1   7        2.76        2.42      0.19 o 
   5   1   7       28.72       31.21      0.56 o 
   6   1   7       10.35       12.08      0.56 o 
   7   1   7        3.12        3.34      0.19 o 
  -7   2   7       39.86       46.26      0.93 o 
  -6   2   7        1.15        1.11      0.19 o 
  -5   2   7      993.03      973.67     12.08 o 
  -4   2   7     1077.49     1028.85     11.89 o 
  -3   2   7       14.95       17.65      0.74 o 
  -2   2   7      742.24      750.00     12.08 o 
  -1   2   7        2.44        1.30      0.74 o 
   0   2   7       10.86       10.78      0.93 o 
   1   2   7      187.87      196.74      3.72 o 
   2   2   7       87.92       89.55      1.11 o 
   3   2   7       11.30       10.03      0.37 o 
   4   2   7       35.06       37.71      0.56 o 
   5   2   7      126.16      134.13      2.23 o 
   6   2   7       15.62       16.53      0.74 o 
   7   2   7       33.60       34.93      0.74 o 
  -7   3   7       23.63       23.22      0.74 o 
  -6   3   7        5.37        3.90      0.37 o 
  -5   3   7      191.21      194.14      2.60 o 
  -4   3   7       33.30       34.18      1.11 o 
  -3   3   7       13.48       14.12      0.74 o 
  -2   3   7       98.70      121.50      1.86 o 
  -1   3   7       40.01       40.50      0.93 o 
   0   3   7      508.22      501.61      6.50 o 
   1   3   7       11.18       13.56      0.37 o 
   2   3   7       35.13       35.30      0.56 o 
   3   3   7        5.33        5.39      0.37 o 
   4   3   7       19.48       19.51      0.56 o 
   5   3   7       18.59       20.44      0.56 o 
   6   3   7        0.04        0.19      0.19 o 
  -7   4   7        1.95        2.23      0.19 o 
  -6   4   7       57.13       65.39      1.11 o 
  -5   4   7       32.88       38.64      1.11 o 
  -4   4   7     1045.51     1030.34     15.61 o 
  -3   4   7      538.79      539.13      8.73 o 
  -2   4   7      203.08      196.93      3.34 o 
  -1   4   7       46.14       44.40      1.30 o 
   0   4   7       16.85       20.62      0.74 o 
   1   4   7       15.26       18.58      0.56 o 
   2   4   7      274.64      274.40      3.16 o 
   3   4   7       21.33       20.99      0.56 o 
   4   4   7        1.44        1.86      0.19 o 
   5   4   7        4.94        5.20      0.37 o 
   6   4   7        0.70        0.56      0.19 o 
  -7   5   7       12.25       14.86      0.56 o 
  -6   5   7        0.29        0.74      0.19 o 
  -5   5   7       15.69       12.08      0.74 o 
  -4   5   7      180.67      181.14      3.72 o 
  -3   5   7       23.82       26.75      1.11 o 
  -2   5   7       15.51       16.72      0.74 o 
  -1   5   7       15.80       18.76      0.93 o 
   0   5   7      306.74      308.58      4.64 o 
   1   5   7      186.69      183.18      2.42 o 
   2   5   7       43.43       44.40      0.93 o 
   3   5   7        0.28        0.19      0.19 o 
   4   5   7       32.43       33.25      0.74 o 
   5   5   7        5.81        6.50      0.37 o 
  -6   6   7       12.29       13.75      0.56 o 
  -5   6   7       40.37       48.49      1.30 o 
  -4   6   7      157.38      168.13      3.53 o 
  -3   6   7      662.29      679.77     10.22 o 
  -2   6   7      221.66      230.00      4.09 o 
  -1   6   7      256.80      258.23      4.27 o 
   0   6   7       33.76       36.60      1.11 o 
   1   6   7        2.80        2.97      0.37 o 
   2   6   7       36.64       36.97      0.74 o 
   3   6   7       16.11       17.65      0.56 o 
   4   6   7        0.00        0.00      0.19 o 
  -5   7   7       27.19       24.34      0.93 o 
  -4   7   7       55.77       61.31      1.49 o 
  -3   7   7      105.23      116.11      2.04 o 
  -2   7   7      287.36      285.73      4.27 o 
  -1   7   7      259.33      259.54      4.27 o 
   0   7   7        7.21        8.17      0.56 o 
   1   7   7       83.76       81.56      1.67 o 
   2   7   7       10.97       10.78      0.56 o 
   3   7   7        2.11        2.42      0.19 o 
  -4   8   7        0.16        0.74      0.37 o 
  -3   8   7      221.34      214.39      3.53 o 
  -2   8   7      310.32      303.38      5.39 o 
  -1   8   7        7.18        7.99      1.11 o 
   0   8   7       31.34       30.84      1.30 o 
   1   8   7        0.18        0.56      0.37 o 
  -2  -8   8       15.52       21.18      0.93 o 
  -1  -8   8        6.66        8.55      0.74 o 
   0  -8   8       23.04       24.71      1.11 o 
   1  -8   8       24.51       21.74      0.93 o 
   2  -8   8        8.46        9.29      1.30 o 
   3  -8   8        0.55        0.74      0.56 o 
   4  -8   8        1.29        1.49      0.37 o 
  -3  -7   8       42.26       47.56      1.30 o 
  -2  -7   8        0.71        0.56      0.37 o 
  -1  -7   8        1.72        1.49      0.56 o 
   0  -7   8        3.36        3.72      0.56 o 
   1  -7   8       11.61       11.33      0.93 o 
   2  -7   8       30.19       31.03      2.23 o 
   3  -7   8        7.27        6.50      1.11 o 
   4  -7   8       21.09       21.36      1.11 o 
   5  -7   8      198.23      197.67      3.53 o 
  -4  -6   8       12.41       10.03      0.56 o 
  -3  -6   8        4.32        5.39      0.74 o 
  -2  -6   8      240.37      256.01      6.13 o 
  -1  -6   8        5.23        7.62      0.74 o 
   0  -6   8      127.83      133.95      3.16 o 
   1  -6   8       73.82       71.34      2.04 o 
   2  -6   8       32.78       36.78      2.42 o 
   3  -6   8        0.16        0.00      0.37 o 
   4  -6   8        6.69        9.66      0.74 o 
   5  -6   8       89.57       84.72      1.86 o 
   6  -6   8        8.17       11.33      0.56 o 
  -5  -5   8       19.73       20.25      0.56 o 
  -4  -5   8        3.62        3.53      0.37 o 
  -3  -5   8       30.58       33.25      1.11 o 
  -2  -5   8      122.03      134.32      3.34 o 
  -1  -5   8       91.23       99.39      2.60 o 
   0  -5   8        0.01        0.19      0.37 o 
   1  -5   8       12.55       11.70      0.93 o 
   2  -5   8       31.12       31.21      1.67 o 
   3  -5   8       58.09       58.52      1.49 o 
   4  -5   8        2.54        1.49      0.19 o 
   5  -5   8      178.88      198.97      3.16 o 
   6  -5   8        5.08        5.02      0.37 o 
  -6  -4   8        5.69        8.17      0.56 o 
  -5  -4   8        7.52        8.92      0.56 o 
  -4  -4   8       21.53       22.29      0.74 o 
  -3  -4   8       12.18       11.15      0.74 o 
  -2  -4   8      287.73      288.52      5.57 o 
  -1  -4   8        3.45        3.90      0.56 o 
   0  -4   8        3.32        3.90      0.56 o 
   1  -4   8      637.57      632.58     10.96 o 
   2  -4   8       69.23       70.41      1.86 o 
   3  -4   8       52.44       50.53      1.11 o 
   4  -4   8       49.92       43.10      0.93 o 
   5  -4   8        3.89        1.67      0.19 o 
   6  -4   8        5.20        4.83      0.37 o 
   7  -4   8       15.10       19.14      0.74 o 
  -6  -3   8      275.51      281.27      5.02 o 
  -5  -3   8        4.53        4.83      0.37 o 
  -4  -3   8       82.85       83.23      1.49 o 
  -3  -3   8        0.55        0.93      0.19 o 
  -2  -3   8       33.81       35.11      1.30 o 
  -1  -3   8       25.08       25.64      1.11 o 
   0  -3   8       12.89       16.35      0.74 o 
   1  -3   8       34.41       36.41      1.11 o 
   2  -3   8        8.98        9.47      0.56 o 
   3  -3   8       17.19       15.98      0.56 o 
   4  -3   8        0.00        0.56      0.19 o 
   5  -3   8        3.34        5.02      0.37 o 
   6  -3   8       34.44       36.41      0.93 o 
   7  -3   8        6.26        5.39      0.37 o 
  -7  -2   8        1.32        1.11      0.19 o 
  -6  -2   8      142.57      154.76      2.60 o 
  -5  -2   8       53.41       53.13      1.11 o 
  -4  -2   8      200.98      200.46      4.09 o 
  -3  -2   8        6.67        5.39      0.56 o 
  -2  -2   8      208.46      213.28      3.72 o 
  -1  -2   8      284.87      305.05      6.13 o 
   0  -2   8      112.79      128.75      3.16 o 
   1  -2   8      216.17      216.43      3.72 o 
   2  -2   8      192.62      198.41      2.79 o 
   3  -2   8       17.99       17.65      0.56 o 
   4  -2   8        0.88        0.56      0.19 o 
   5  -2   8        0.09        0.00      0.19 o 
   6  -2   8        5.04        3.34      0.19 o 
   7  -2   8        8.68        9.85      0.56 o 
  -7  -1   8       14.58       14.86      0.56 o 
  -6  -1   8      219.14      235.57      3.72 o 
  -5  -1   8      276.54      290.93      4.64 o 
  -4  -1   8       12.10       13.00      0.74 o 
  -3  -1   8      130.67      132.28      2.79 o 
  -2  -1   8       10.80       11.52      0.74 o 
  -1  -1   8       68.64       67.44      1.67 o 
   0  -1   8       25.12       21.74      1.30 o 
   1  -1   8       18.88       15.79      0.74 o 
   2  -1   8      228.82      233.90      3.72 o 
   3  -1   8       26.03       28.24      0.56 o 
   4  -1   8      160.89      154.01      2.23 o 
   5  -1   8       16.90       18.58      0.56 o 
   6  -1   8       42.88       43.47      0.93 o 
   7  -1   8        0.86        0.74      0.19 o 
  -7   0   8       16.23       15.98      0.56 o 
  -6   0   8      181.48      194.70      3.16 o 
  -5   0   8      100.50       97.91      1.67 o 
  -4   0   8       26.84       25.82      0.93 o 
  -3   0   8       21.26       24.34      0.74 o 
  -2   0   8      246.97      247.65      4.27 o 
  -1   0   8       54.87       56.66      2.04 o 
   0   0   8      321.77      338.68      6.32 o 
   1   0   8      588.54      626.45     11.15 o 
   2   0   8     2601.96     2615.42     25.27 o 
   3   0   8        4.19        5.76      0.37 o 
   4   0   8      202.78      210.49      2.79 o 
   5   0   8       10.91       12.08      0.37 o 
   6   0   8       18.84       16.16      0.56 o 
   7   0   8        0.00        0.00      0.19 o 
  -7   1   8        6.72        6.69      0.37 o 
  -6   1   8       10.58       12.82      0.56 o 
  -5   1   8      864.55      875.77     11.52 o 
  -4   1   8      143.22      144.72      2.42 o 
  -3   1   8      285.54      270.50      5.57 o 
  -2   1   8       42.89       43.66      0.93 o 
  -1   1   8       31.02       33.63      0.93 o 
   0   1   8       34.28       33.07      1.11 o 
   1   1   8       73.95       72.08      1.11 o 
   2   1   8      159.84      164.60      1.86 o 
   3   1   8       25.26       20.81      0.56 o 
   4   1   8       13.96       13.00      0.37 o 
   5   1   8      173.76      173.70      2.42 o 
   6   1   8       63.76       64.47      1.11 o 
   7   1   8       16.70       16.53      0.37 o 
  -7   2   8        0.00        0.19      0.19 o 
  -6   2   8        3.05        3.34      0.37 o 
  -5   2   8       23.36       20.25      0.74 o 
  -4   2   8      546.26      532.82      8.55 o 
  -3   2   8       68.41       66.88      2.04 o 
  -2   2   8       15.69       12.63      0.56 o 
  -1   2   8       75.62       78.21      1.49 o 
   0   2   8       77.13       79.33      1.49 o 
   1   2   8       91.16       90.85      1.30 o 
   2   2   8      182.69      181.88      2.04 o 
   3   2   8      166.80      169.62      2.23 o 
   4   2   8        4.58        3.90      0.19 o 
   5   2   8      124.26      133.58      2.23 o 
   6   2   8      140.55      140.82      3.16 o 
  -7   3   8       44.66       50.35      1.11 o 
  -6   3   8        0.21        0.19      0.19 o 
  -5   3   8      252.31      266.97      3.90 o 
  -4   3   8      508.64      495.48      7.99 o 
  -3   3   8        2.40        2.97      0.37 o 
  -2   3   8      416.32      413.36      5.76 o 
  -1   3   8        7.91        7.43      0.56 o 
   0   3   8       25.62       26.38      0.74 o 
   1   3   8        1.49        1.11      0.19 o 
   2   3   8       29.71       26.20      0.56 o 
   3   3   8       13.18       13.19      0.37 o 
   4   3   8       42.82       40.31      0.93 o 
   5   3   8       78.10       72.83      1.30 o 
   6   3   8        0.40        0.56      0.19 o 
  -7   4   8        0.06        0.56      0.19 o 
  -6   4   8       44.56       46.63      1.49 o 
  -5   4   8      106.26      112.40      2.23 o 
  -4   4   8      367.65      371.19      6.69 o 
  -3   4   8       43.39       48.67      1.49 o 
  -2   4   8        1.89        2.04      0.37 o 
  -1   4   8      143.26      151.23      2.60 o 
   0   4   8        0.21        0.00      0.19 o 
   1   4   8        5.11        6.87      0.37 o 
   2   4   8      206.39      207.33      2.42 o 
   3   4   8      104.64      104.97      1.67 o 
   4   4   8       42.26       41.43      0.93 o 
   5   4   8       16.92       17.46      0.56 o 
  -6   5   8       13.78       18.58      0.56 o 
  -5   5   8        9.45        7.99      0.74 o 
  -4   5   8      379.20      398.31      7.25 o 
  -3   5   8      259.35      257.68      4.46 o 
  -2   5   8       73.39       73.94      1.67 o 
  -1   5   8      103.89      113.70      2.60 o 
   0   5   8       24.18       24.15      0.74 o 
   1   5   8        5.28        6.13      0.37 o 
   2   5   8       11.83       10.96      0.56 o 
   3   5   8        0.52        1.11      0.19 o 
   4   5   8       11.66       12.82      0.37 o 
   5   5   8       49.51       49.42      1.11 o 
  -6   6   8        4.29        3.53      0.56 o 
  -5   6   8       18.17       18.58      0.74 o 
  -4   6   8      109.31      115.93      2.60 o 
  -3   6   8      190.71      197.48      3.53 o 
  -2   6   8       50.42       49.05      1.30 o 
  -1   6   8      143.36      148.44      2.79 o 
   0   6   8       26.12       27.12      0.93 o 
   1   6   8       48.63       51.28      1.11 o 
   2   6   8       13.58       15.05      0.56 o 
   3   6   8        0.23        0.37      0.19 o 
   4   6   8       17.02       16.72      0.74 o 
  -5   7   8       33.12       34.37      1.11 o 
  -4   7   8       35.77       39.94      1.11 o 
  -3   7   8      238.54      252.48      3.90 o 
  -2   7   8      101.79      104.41      2.04 o 
  -1   7   8      194.29      198.23      3.72 o 
   0   7   8        1.60        2.23      0.37 o 
   1   7   8       12.32       13.56      0.56 o 
   2   7   8        0.02        0.19      0.19 o 
   3   7   8        0.80        0.74      0.19 o 
  -3   8   8       76.67       73.94      1.67 o 
  -2   8   8       12.33       14.31      0.74 o 
  -1   8   8      132.35      140.26      5.20 o 
   0   8   8       18.43       18.58      0.93 o 
  -1  -8   9      133.36      139.52      3.34 o 
   0  -8   9        0.47        0.74      0.37 o 
   1  -8   9        7.42        8.36      0.93 o 
   2  -8   9       18.54       21.55      1.67 o 
   3  -8   9       40.05       37.53      1.86 o 
  -3  -7   9       22.25       22.11      0.93 o 
  -2  -7   9       15.71       16.53      0.93 o 
  -1  -7   9       65.47       69.30      2.23 o 
   0  -7   9        2.38        2.97      0.56 o 
   1  -7   9      127.03      125.77      2.79 o 
   2  -7   9       60.43       60.19      3.16 o 
   3  -7   9      161.24      164.04      6.13 o 
   4  -7   9       37.10       34.37      1.30 o 
  -4  -6   9       17.42       20.44      0.93 o 
  -3  -6   9        5.85        4.83      0.56 o 
  -2  -6   9        0.72        0.74      0.37 o 
  -1  -6   9       34.84       37.53      1.67 o 
   0  -6   9       89.42       86.02      2.23 o 
   1  -6   9       53.80       51.09      1.86 o 
   2  -6   9        5.78        6.32      0.74 o 
   3  -6   9       81.20       72.45      1.86 o 
   4  -6   9        7.03        6.87      0.56 o 
   5  -6   9       47.50       47.37      1.11 o 
  -5  -5   9        2.78        3.34      0.37 o 
  -4  -5   9        0.28        0.56      0.19 o 
  -3  -5   9       11.60       13.00      0.93 o 
  -2  -5   9      246.45      262.88      5.76 o 
  -1  -5   9      758.63      776.19     14.86 o 
   0  -5   9        7.11        8.92      0.74 o 
   1  -5   9        4.56        8.17      0.93 o 
   2  -5   9       28.28       23.22      1.86 o 
   3  -5   9      108.46       97.16      2.42 o 
   4  -5   9      172.64      156.24      2.42 o 
   5  -5   9      146.09      161.07      2.60 o 
   6  -5   9       25.15       26.57      0.74 o 
  -5  -4   9        9.66        9.85      0.56 o 
  -4  -4   9       11.74        9.47      0.74 o 
  -3  -4   9       98.95      107.57      2.42 o 
  -2  -4   9       27.85       28.80      1.11 o 
  -1  -4   9      177.44      181.51      4.64 o 
   0  -4   9      207.55      203.24      4.27 o 
   1  -4   9       10.28        9.85      0.74 o 
   2  -4   9       38.51       33.07      1.49 o 
   3  -4   9      101.07       92.15      1.67 o 
   4  -4   9       83.43       71.71      1.30 o 
   5  -4   9        1.24        0.19      0.19 o 
   6  -4   9        0.95        2.04      0.19 o 
  -6  -3   9        5.68        4.27      0.37 o 
  -5  -3   9       75.96       73.20      1.67 o 
  -4  -3   9       32.39       30.65      1.11 o 
  -3  -3   9       29.98       30.47      0.93 o 
  -2  -3   9       14.94       19.14      0.93 o 
  -1  -3   9       83.57       80.63      2.04 o 
   0  -3   9      233.86      219.04      4.09 o 
   1  -3   9        0.16        0.93      0.37 o 
   2  -3   9       47.25       50.72      1.11 o 
   3  -3   9      273.54      284.62      3.90 o 
   4  -3   9       86.04       64.65      1.30 o 
   5  -3   9      246.25      229.44      3.53 o 
   6  -3   9       58.68       64.28      1.30 o 
   7  -3   9        0.81        1.67      0.56 o 
  -6  -2   9        4.50        6.32      0.37 o 
  -5  -2   9      191.37      183.37      2.79 o 
  -4  -2   9       43.30       40.69      1.30 o 
  -3  -2   9      120.48      123.17      2.79 o 
  -2  -2   9       30.80       31.03      1.11 o 
  -1  -2   9       36.29       43.84      1.11 o 
   0  -2   9       32.63       34.56      1.11 o 
   1  -2   9      205.66      201.20      3.90 o 
   2  -2   9        3.15        1.86      0.19 o 
   3  -2   9        0.01        0.37      0.19 o 
   4  -2   9      174.38      162.93      2.60 o 
   5  -2   9        1.57        0.56      0.19 o 
   6  -2   9       13.42       11.89      0.74 o 
   7  -2   9        2.61        4.09      0.37 o 
  -7  -1   9        5.72        5.39      0.37 o 
  -6  -1   9       77.09       82.30      1.67 o 
  -5  -1   9        3.68        4.27      0.37 o 
  -4  -1   9        1.80        1.11      0.37 o 
  -3  -1   9       24.70       22.29      0.93 o 
  -2  -1   9       18.03       22.48      0.93 o 
  -1  -1   9      140.40      155.50      2.79 o 
   0  -1   9      230.34      227.21      3.72 o 
   1  -1   9        7.91        6.32      0.37 o 
   2  -1   9       69.12       72.45      1.11 o 
   3  -1   9      127.92      118.71      1.86 o 
   4  -1   9        2.07        1.30      0.19 o 
   5  -1   9      326.20      302.08      4.64 o 
   6  -1   9        6.70        9.66      0.37 o 
   7  -1   9        1.32        1.30      0.19 o 
  -7   0   9        0.20        0.19      0.19 o 
  -6   0   9        2.59        2.60      0.37 o 
  -5   0   9        0.07        0.37      0.19 o 
  -4   0   9       63.05       61.86      1.86 o 
  -3   0   9        4.43        2.60      0.37 o 
  -2   0   9      135.14      141.38      2.79 o 
  -1   0   9      173.68      180.02      2.79 o 
   0   0   9      190.54      215.32      3.53 o 
   1   0   9       32.13       30.28      0.74 o 
   2   0   9        1.38        1.67      0.19 o 
   3   0   9       11.75       12.26      0.37 o 
   4   0   9       91.85       86.02      1.30 o 
   5   0   9       61.65       57.59      1.11 o 
   6   0   9        0.29        0.19      0.19 o 
   7   0   9       16.93       16.35      0.74 o 
  -7   1   9        2.47        2.60      0.37 o 
  -6   1   9       36.67       36.97      1.11 o 
  -5   1   9      207.70      211.98      3.72 o 
  -4   1   9      107.08      109.61      2.42 o 
  -3   1   9        0.49        0.37      0.37 o 
  -2   1   9       45.65       40.13      0.93 o 
  -1   1   9       41.96       44.59      1.11 o 
   0   1   9        6.32        5.57      0.37 o 
   1   1   9       93.87       83.79      1.30 o 
   2   1   9      657.78      658.78      6.32 o 
   3   1   9      105.43      105.15      1.49 o 
   4   1   9       85.06       86.57      1.49 o 
   5   1   9      108.11      115.93      2.04 o 
   6   1   9        1.44        1.49      0.19 o 
  -7   2   9       13.76       10.78      0.56 o 
  -6   2   9        0.21        0.19      0.19 o 
  -5   2   9      239.50      235.57      4.64 o 
  -4   2   9      315.83      317.31      6.50 o 
  -3   2   9        3.96        3.34      0.37 o 
  -2   2   9       11.78       11.52      0.56 o 
  -1   2   9      495.54      507.92      7.06 o 
   0   2   9        2.75        2.04      0.19 o 
   1   2   9      149.22      144.17      1.86 o 
   2   2   9        0.07        0.19      0.19 o 
   3   2   9        0.07        0.37      0.19 o 
   4   2   9        0.00        0.00      0.19 o 
   5   2   9      126.67      126.89      2.97 o 
   6   2   9        8.29        7.06      0.56 o 
  -7   3   9        0.04        0.00      0.19 o 
  -6   3   9        1.35        1.30      0.19 o 
  -5   3   9      104.54      105.71      2.23 o 
  -4   3   9       14.15       13.00      0.93 o 
  -3   3   9       32.98       31.77      1.11 o 
  -2   3   9        0.00        0.00      0.19 o 
  -1   3   9      171.29      180.95      3.16 o 
   0   3   9        0.04        0.19      0.19 o 
   1   3   9       92.23       94.93      1.30 o 
   2   3   9        7.81        8.36      0.37 o 
   3   3   9        5.56        8.55      0.37 o 
   4   3   9       47.90       50.90      1.11 o 
   5   3   9        0.65        0.37      0.19 o 
   6   3   9        1.79        2.60      0.37 o 
  -6   4   9        0.06        0.56      0.19 o 
  -5   4   9       14.86       16.53      0.74 o 
  -4   4   9        4.44        5.39      0.56 o 
  -3   4   9       10.32       11.33      0.93 o 
  -2   4   9       15.86       19.32      0.74 o 
  -1   4   9      157.38      162.93      2.97 o 
   0   4   9       46.56       45.52      1.30 o 
   1   4   9       34.51       32.88      0.74 o 
   2   4   9        0.37        0.37      0.19 o 
   3   4   9        1.03        1.11      0.19 o 
   4   4   9        7.63        9.10      0.37 o 
   5   4   9       24.24       24.34      0.74 o 
  -6   5   9        0.01        0.37      0.19 o 
  -5   5   9        5.22        6.13      0.56 o 
  -4   5   9      108.24      108.31      2.60 o 
  -3   5   9        1.71        1.86      0.37 o 
  -2   5   9        1.48        2.23      0.37 o 
  -1   5   9        0.00        0.56      0.37 o 
   0   5   9        0.35        0.37      0.19 o 
   1   5   9       14.41       15.23      0.56 o 
   2   5   9        8.84        7.62      0.37 o 
   3   5   9       80.97       80.07      1.30 o 
   4   5   9        2.98        3.72      0.19 o 
  -5   6   9       73.95       72.83      1.49 o 
  -4   6   9       13.37       12.08      0.74 o 
  -3   6   9        1.92        2.60      0.37 o 
  -2   6   9       47.49       48.86      1.11 o 
  -1   6   9      124.18      131.35      2.42 o 
   0   6   9       56.01       56.66      1.11 o 
   1   6   9       58.17       59.82      1.30 o 
   2   6   9       11.71       10.40      0.37 o 
   3   6   9       15.03       15.98      0.56 o 
  -4   7   9       27.66       27.87      0.74 o 
  -3   7   9       65.82       63.72      1.30 o 
  -2   7   9        6.26        7.43      0.56 o 
  -1   7   9       87.32       91.59      1.67 o 
   0   7   9       12.02       12.63      0.56 o 
   1   7   9        6.21        7.43      0.56 o 
   2   7   9       21.57       25.45      1.49 o 
  -2   8   9       20.67       24.52      1.49 o 
  -1   8   9       63.79       64.65      2.60 o 
   0  -8  10        5.22        6.50      0.93 o 
   1  -8  10       38.31       36.04      2.04 o 
   2  -8  10       12.67       13.93      1.11 o 
  -2  -7  10        0.91        0.74      0.37 o 
  -1  -7  10       16.15       18.02      1.11 o 
   0  -7  10       23.80       22.11      0.93 o 
   1  -7  10        4.52        3.72      0.56 o 
   2  -7  10       59.61       54.99      2.79 o 
   3  -7  10      149.59      133.76      4.83 o 
   4  -7  10        0.20        0.00      0.37 o 
  -3  -6  10       30.80       37.34      1.30 o 
  -2  -6  10       42.04       42.36      1.67 o 
  -1  -6  10      238.36      254.70      6.13 o 
   0  -6  10      219.01      211.42      4.46 o 
   1  -6  10        8.20        9.47      0.93 o 
   2  -6  10        5.67        5.20      0.74 o 
   3  -6  10        2.24        1.49      0.37 o 
   4  -6  10        3.10        3.72      0.37 o 
   5  -6  10      185.91      176.86      3.72 o 
  -4  -5  10        1.57        4.27      0.56 o 
  -3  -5  10        0.00        0.19      0.37 o 
  -2  -5  10      276.42      299.85      7.06 o 
  -1  -5  10      250.32      263.44      5.02 o 
   0  -5  10        0.50        0.37      0.37 o 
   1  -5  10      191.29      187.08      4.83 o 
   2  -5  10        8.78       10.22      1.30 o 
   3  -5  10      299.45      262.69      5.20 o 
   4  -5  10      111.79      101.06      1.67 o 
   5  -5  10        3.09        2.42      0.19 o 
  -5  -4  10        9.07        9.47      0.56 o 
  -4  -4  10        7.91        7.62      0.56 o 
  -3  -4  10        0.14        0.00      0.37 o 
  -2  -4  10       59.97       64.28      2.04 o 
  -1  -4  10       44.60       49.60      1.30 o 
   0  -4  10      789.52      833.97     14.68 o 
   1  -4  10      156.08      167.95      4.46 o 
   2  -4  10       53.25       55.55      2.04 o 
   3  -4  10      103.22       94.56      1.86 o 
   4  -4  10       13.61       11.52      0.56 o 
   5  -4  10       14.53       15.23      0.56 o 
   6  -4  10        0.01        0.00      0.19 o 
  -5  -3  10      111.94      101.44      2.04 o 
  -4  -3  10       26.53       26.01      0.93 o 
  -3  -3  10        2.08        1.49      0.37 o 
  -2  -3  10        7.61        7.99      0.74 o 
  -1  -3  10       34.22       35.11      1.11 o 
   0  -3  10        5.38        4.64      0.56 o 
   1  -3  10        5.30        6.32      0.74 o 
   2  -3  10      548.49      521.30      8.36 o 
   3  -3  10      209.04      180.58      2.79 o 
   4  -3  10      365.92      333.66      5.20 o 
   5  -3  10        3.35        2.23      0.19 o 
   6  -3  10        0.22        0.19      0.19 o 
  -6  -2  10       21.30       23.22      0.56 o 
  -5  -2  10       27.92       27.87      0.74 o 
  -4  -2  10      103.29      105.15      2.04 o 
  -3  -2  10        0.13        0.56      0.37 o 
  -2  -2  10        6.24        8.55      0.74 o 
  -1  -2  10       50.40       47.19      1.30 o 
   0  -2  10      343.78      334.96      5.76 o 
   1  -2  10      712.70      701.32     11.89 o 
   2  -2  10      184.05      185.59      2.97 o 
   3  -2  10       37.62       38.08      0.93 o 
   4  -2  10       37.92       34.93      0.93 o 
   5  -2  10       98.17      103.85      2.23 o 
   6  -2  10       10.55        9.10      0.56 o 
  -6  -1  10       36.00       37.53      0.93 o 
  -5  -1  10       10.83        9.10      0.56 o 
  -4  -1  10        2.55        3.16      0.56 o 
  -3  -1  10        0.27        0.19      0.19 o 
  -2  -1  10      183.13      193.21      3.90 o 
  -1  -1  10      195.44      212.90      3.72 o 
   0  -1  10       92.55       81.74      1.67 o 
   1  -1  10        0.43        0.56      0.19 o 
   2  -1  10        0.06        0.56      0.19 o 
   3  -1  10      111.94      112.77      1.67 o 
   4  -1  10      132.99      120.01      2.04 o 
   5  -1  10       87.41       78.21      1.67 o 
   6  -1  10       35.35       31.21      1.11 o 
  -6   0  10        1.61        2.04      0.19 o 
  -5   0  10       64.96       64.84      1.49 o 
  -4   0  10       19.19       19.51      1.30 o 
  -3   0  10      117.01      119.46      2.42 o 
  -2   0  10       60.91       66.88      1.86 o 
  -1   0  10       30.90       31.40      0.93 o 
   0   0  10       22.18       22.67      0.74 o 
   1   0  10      628.54      610.29      7.99 o 
   2   0  10       57.04       60.01      0.93 o 
   3   0  10      297.49      296.69      3.72 o 
   4   0  10        2.87        3.34      0.37 o 
   5   0  10       16.74       14.68      0.56 o 
   6   0  10       11.37       11.33      0.37 o 
  -6   1  10       14.16       14.68      0.56 o 
  -5   1  10      305.57      310.81      5.94 o 
  -4   1  10      412.42      430.27      9.66 o 
  -3   1  10        8.36       11.33      0.74 o 
  -2   1  10       12.82       13.75      0.74 o 
  -1   1  10       48.76       45.89      1.11 o 
   0   1  10      179.74      169.06      2.60 o 
   1   1  10      194.14      183.74      2.42 o 
   2   1  10      383.19      368.59      3.90 o 
   3   1  10      536.85      553.25      7.25 o 
   4   1  10        0.41        0.19      0.19 o 
   5   1  10       96.28       94.00      1.86 o 
   6   1  10       78.68       70.04      1.86 o 
  -6   2  10        3.22        2.23      0.37 o 
  -5   2  10        0.21        0.56      0.37 o 
  -4   2  10      170.61      178.53      4.64 o 
  -3   2  10      201.39      196.93      3.34 o 
  -2   2  10       16.02       14.68      0.74 o 
  -1   2  10      109.72      109.61      2.04 o 
   0   2  10      149.74      145.28      2.42 o 
   1   2  10        6.28        7.80      0.37 o 
   2   2  10      296.10      295.58      3.16 o 
   3   2  10      221.51      230.18      2.79 o 
   4   2  10       31.53       29.17      0.74 o 
   5   2  10        1.44        1.86      0.37 o 
  -6   3  10        3.76        3.72      0.37 o 
  -5   3  10       87.86       88.43      1.86 o 
  -4   3  10       17.79       16.53      0.93 o 
  -3   3  10       96.67       95.86      2.42 o 
  -2   3  10        0.76        2.04      0.37 o 
  -1   3  10       56.97       57.41      1.49 o 
   0   3  10      243.41      244.12      3.72 o 
   1   3  10      161.63      159.03      1.86 o 
   2   3  10      212.58      216.43      2.42 o 
   3   3  10        0.35        0.37      0.19 o 
   4   3  10       33.36       34.37      0.93 o 
   5   3  10        3.75        4.83      0.37 o 
  -6   4  10        1.47        1.86      0.56 o 
  -5   4  10        3.56        3.90      0.37 o 
  -4   4  10       60.81       60.38      1.67 o 
  -3   4  10        2.37        3.34      0.37 o 
  -2   4  10      187.49      186.71      2.97 o 
  -1   4  10       20.46       17.46      0.93 o 
   0   4  10        4.02        3.16      0.37 o 
   1   4  10       95.99       96.98      1.49 o 
   2   4  10      143.17      146.02      1.86 o 
   3   4  10       79.58       93.82      1.49 o 
   4   4  10       49.80       51.28      0.93 o 
  -5   5  10        9.88        8.73      0.56 o 
  -4   5  10      125.83      133.39      2.79 o 
  -3   5  10       25.47       26.57      0.93 o 
  -2   5  10       32.06       30.84      1.11 o 
  -1   5  10        1.28        1.49      0.37 o 
   0   5  10      123.05      124.10      2.42 o 
   1   5  10        0.93        0.74      0.19 o 
   2   5  10      461.97      471.88      7.06 o 
   3   5  10        0.18        0.00      0.19 o 
   4   5  10       11.91       10.78      0.56 o 
  -5   6  10        2.72        2.97      0.37 o 
  -4   6  10        0.76        0.37      0.19 o 
  -3   6  10       61.88       60.56      1.30 o 
  -2   6  10       36.25       37.16      1.11 o 
  -1   6  10       27.17       29.35      0.93 o 
   0   6  10       37.52       36.41      0.93 o 
   1   6  10       12.67       12.45      0.56 o 
   2   6  10       13.03       14.31      0.37 o 
   3   6  10       61.79       58.15      2.23 o 
  -3   7  10       25.52       24.52      0.74 o 
  -2   7  10       10.35       10.59      0.56 o 
  -1   7  10      278.33      267.52      4.09 o 
   0   7  10       94.64       96.23      1.67 o 
   1   7  10       50.48       56.48      2.23 o 
  -1  -7  11      149.97      149.92      3.53 o 
   0  -7  11       37.32       36.97      1.11 o 
   1  -7  11       12.51       15.23      1.11 o 
   2  -7  11       11.34       11.33      1.11 o 
   3  -7  11        2.12        2.42      0.56 o 
  -3  -6  11       35.54       35.48      1.11 o 
  -2  -6  11        9.69       10.03      0.74 o 
  -1  -6  11      786.64      820.78     17.09 o 
   0  -6  11      139.35      140.26      2.60 o 
   1  -6  11       57.84       57.41      1.86 o 
   2  -6  11      153.18      150.30      3.90 o 
   3  -6  11        5.58        5.76      0.56 o 
   4  -6  11        0.86        1.49      0.37 o 
  -3  -5  11        2.66        3.53      0.56 o 
  -2  -5  11       57.79       60.01      2.04 o 
  -1  -5  11       65.22       58.52      1.49 o 
   0  -5  11      198.98      219.96      4.46 o 
   1  -5  11       10.53       11.15      0.93 o 
   2  -5  11       52.80       55.36      2.04 o 
   3  -5  11        0.30        0.19      0.37 o 
   4  -5  11       20.23       20.25      0.56 o 
   5  -5  11        3.88        3.53      0.37 o 
  -4  -4  11       26.10       26.01      0.93 o 
  -3  -4  11       14.72       14.31      0.93 o 
  -2  -4  11      157.35      163.67      4.27 o 
  -1  -4  11      550.03      579.08      8.92 o 
   0  -4  11      564.48      582.05     10.59 o 
   1  -4  11      111.24      102.74      2.97 o 
   2  -4  11      503.19      480.99     10.40 o 
   3  -4  11        7.94        7.25      0.56 o 
   4  -4  11        8.14        9.85      0.56 o 
   5  -4  11        0.35        0.19      0.19 o 
  -5  -3  11       35.07       31.21      0.93 o 
  -4  -3  11       78.69       75.80      1.67 o 
  -3  -3  11       27.31       28.61      1.11 o 
  -2  -3  11       13.44       11.52      0.74 o 
  -1  -3  11       21.84       22.67      0.93 o 
   0  -3  11      340.52      349.82      6.50 o 
   1  -3  11      166.81      174.63      4.46 o 
   2  -3  11       13.62       15.79      0.93 o 
   3  -3  11       48.10       50.72      1.11 o 
   4  -3  11       25.56       29.35      0.74 o 
   5  -3  11       12.29       11.52      0.56 o 
   6  -3  11        0.29        0.00      0.19 o 
  -5  -2  11        1.44        2.04      0.37 o 
  -4  -2  11       12.94       13.00      0.74 o 
  -3  -2  11      107.84      104.78      3.16 o 
  -2  -2  11       22.94       20.81      1.11 o 
  -1  -2  11      176.37      182.99      3.34 o 
   0  -2  11      775.65      755.57     12.82 o 
   1  -2  11     1125.67     1169.30     17.83 o 
   2  -2  11        7.62        8.92      0.56 o 
   3  -2  11      130.19      125.59      1.86 o 
   4  -2  11       49.74       46.63      1.11 o 
   5  -2  11       21.30       19.32      0.74 o 
   6  -2  11       42.58       38.64      1.11 o 
  -6  -1  11       10.14       10.59      0.56 o 
  -5  -1  11        7.67        7.25      0.56 o 
  -4  -1  11       34.05       31.58      1.11 o 
  -3  -1  11      208.39      193.21      3.72 o 
  -2  -1  11       63.03       59.64      1.67 o 
  -1  -1  11        5.18       10.59      0.74 o 
   0  -1  11       77.66       78.77      2.04 o 
   1  -1  11      412.68      401.47      6.69 o 
   2  -1  11       33.65       35.30      0.74 o 
   3  -1  11       82.50       86.20      1.49 o 
   4  -1  11       20.16       19.51      0.56 o 
   5  -1  11       89.57       94.00      1.86 o 
   6  -1  11       22.22       18.21      0.74 o 
  -6   0  11       18.78       19.51      0.74 o 
  -5   0  11        0.60        0.74      0.37 o 
  -4   0  11        5.43        3.72      0.93 o 
  -3   0  11       48.41       45.33      1.49 o 
  -2   0  11        6.99        5.76      0.56 o 
  -1   0  11      374.42      358.18      5.02 o 
   0   0  11       23.18       23.78      0.74 o 
   1   0  11     1079.46     1090.72     14.68 o 
   2   0  11     1892.37     1836.44     18.76 o 
   3   0  11      605.75      590.78      8.73 o 
   4   0  11      205.18      192.84      2.79 o 
   5   0  11        2.13        2.79      0.19 o 
  -6   1  11       13.45       14.49      0.56 o 
  -5   1  11      195.35      191.35      3.90 o 
  -4   1  11      144.53      160.89      4.27 o 
  -3   1  11      129.02      117.78      2.79 o 
  -2   1  11       16.83       12.63      0.74 o 
  -1   1  11       20.34       15.79      0.74 o 
   0   1  11        9.72        7.99      0.56 o 
   1   1  11      193.15      185.04      2.23 o 
   2   1  11       99.34      106.45      1.49 o 
   3   1  11       12.27       13.00      0.56 o 
   4   1  11       77.83       81.00      1.67 o 
   5   1  11        0.77        1.11      0.19 o 
  -6   2  11        0.04        0.19      0.19 o 
  -5   2  11       14.04       14.31      0.74 o 
  -4   2  11       30.93       35.48      1.67 o 
  -3   2  11       43.87       39.57      1.11 o 
  -2   2  11       34.58       33.81      0.93 o 
  -1   2  11      116.64      116.30      2.23 o 
   0   2  11       25.81       26.75      0.93 o 
   1   2  11      328.34      333.48      3.90 o 
   2   2  11     1087.41     1094.80     10.96 o 
   3   2  11       36.38       40.50      0.74 o 
   4   2  11       81.20       82.86      1.49 o 
   5   2  11       97.84       90.48      2.23 o 
  -5   3  11       28.20       26.75      0.93 o 
  -4   3  11        1.16        2.23      0.37 o 
  -3   3  11       19.91       20.81      0.93 o 
  -2   3  11      119.43      108.50      2.04 o 
  -1   3  11       31.57       34.93      1.11 o 
   0   3  11      198.35      197.30      3.34 o 
   1   3  11        0.84        1.11      0.19 o 
   2   3  11      233.04      232.97      2.79 o 
   3   3  11       34.46       36.78      0.74 o 
   4   3  11        5.24        6.32      0.37 o 
  -5   4  11       10.43       11.33      0.93 o 
  -4   4  11       23.31       22.11      0.93 o 
  -3   4  11       18.84       17.46      0.74 o 
  -2   4  11        0.18        0.19      0.19 o 
  -1   4  11       13.22       12.26      0.74 o 
   0   4  11        5.74        5.57      0.37 o 
   1   4  11        2.59        2.79      0.37 o 
   2   4  11       96.74      101.06      1.49 o 
   3   4  11      691.56      687.20      8.73 o 
   4   4  11       15.42       15.61      0.56 o 
  -5   5  11        3.87        2.97      0.56 o 
  -4   5  11       87.85       88.80      2.04 o 
  -3   5  11        0.14        0.19      0.19 o 
  -2   5  11       67.70       71.90      1.67 o 
  -1   5  11       13.20       12.82      0.74 o 
   0   5  11       10.28       10.22      0.56 o 
   1   5  11       51.47       53.69      1.11 o 
   2   5  11       41.48       37.71      0.74 o 
   3   5  11       28.87       29.35      0.74 o 
  -4   6  11        4.97        5.02      0.56 o 
  -3   6  11        4.82        4.46      0.37 o 
  -2   6  11       25.50       23.97      0.74 o 
  -1   6  11       33.52       34.37      0.74 o 
   0   6  11       97.51       96.05      1.49 o 
   1   6  11       27.86       28.98      0.93 o 
   2   6  11       70.47       71.53      2.60 o 
  -2  -6  12        0.35        0.19      0.37 o 
  -1  -6  12      116.25      113.70      2.42 o 
   0  -6  12        1.77        2.42      0.37 o 
   1  -6  12        0.00        0.19      0.19 o 
   2  -6  12       69.56       68.55      1.67 o 
   3  -6  12       34.63       36.60      1.30 o 
  -3  -5  12        3.09        2.97      0.37 o 
  -2  -5  12       14.88       11.89      0.93 o 
  -1  -5  12        4.62        4.46      0.37 o 
   0  -5  12      264.47      277.37      4.64 o 
   1  -5  12        1.24        2.04      0.37 o 
   2  -5  12        7.34        5.57      0.56 o 
   3  -5  12        0.03        0.37      0.19 o 
   4  -5  12        5.67        6.32      0.37 o 
  -4  -4  12      105.83       97.53      3.53 o 
  -3  -4  12       79.23       87.87      2.42 o 
  -2  -4  12        2.85        2.42      0.56 o 
  -1  -4  12      279.64      274.03      4.64 o 
   0  -4  12       34.12       34.00      1.11 o 
   1  -4  12        5.32        6.13      0.56 o 
   2  -4  12       24.30       24.52      0.93 o 
   3  -4  12       14.10       11.89      0.56 o 
   4  -4  12        9.02       10.96      0.37 o 
   5  -4  12       26.26       24.34      1.49 o 
  -4  -3  12        3.11        4.09      0.37 o 
  -3  -3  12       29.61       24.15      0.93 o 
  -2  -3  12        6.89        7.25      0.56 o 
  -1  -3  12       58.91       51.83      1.49 o 
   0  -3  12      231.20      251.36      4.83 o 
   1  -3  12       73.39       75.80      2.04 o 
   2  -3  12        2.08        2.42      0.37 o 
   3  -3  12      107.68       97.91      1.49 o 
   4  -3  12       30.29       28.98      0.74 o 
   5  -3  12        4.94        4.09      0.37 o 
  -5  -2  12        3.77        2.79      0.37 o 
  -4  -2  12      286.02      263.99      5.02 o 
  -3  -2  12       24.56       20.44      0.93 o 
  -2  -2  12        9.52        7.80      0.74 o 
  -1  -2  12        4.31        5.20      0.56 o 
   0  -2  12       54.60       55.92      1.67 o 
   1  -2  12        7.04        4.83      0.56 o 
   2  -2  12        4.36        4.64      0.37 o 
   3  -2  12        2.34        2.23      0.19 o 
   4  -2  12       62.88       57.96      1.11 o 
   5  -2  12        5.26        6.50      0.37 o 
  -5  -1  12        5.05        6.13      0.37 o 
  -4  -1  12        2.22        2.04      0.56 o 
  -3  -1  12        1.35        0.19      0.37 o 
  -2  -1  12       76.31       65.39      1.67 o 
  -1  -1  12       25.59       27.50      1.11 o 
   0  -1  12      127.60      122.24      2.42 o 
   1  -1  12      238.37      250.62      4.83 o 
   2  -1  12        0.14        0.19      0.19 o 
   3  -1  12        8.57        9.10      0.56 o 
   4  -1  12        1.01        1.30      0.19 o 
   5  -1  12        7.96        8.55      0.37 o 
  -5   0  12        4.27        3.72      0.37 o 
  -4   0  12        0.12        0.19      0.37 o 
  -3   0  12      103.06       90.48      2.23 o 
  -2   0  12      118.63      106.45      2.23 o 
  -1   0  12       98.65      101.25      1.86 o 
   0   0  12      120.44      114.07      2.23 o 
   1   0  12        1.88        1.30      0.37 o 
   2   0  12       23.19       25.08      0.74 o 
   3   0  12      196.14      190.05      3.16 o 
   4   0  12        0.85        0.74      0.19 o 
   5   0  12        0.71        0.74      0.19 o 
  -5   1  12        0.44        0.74      0.37 o 
  -4   1  12        0.65        1.30      0.56 o 
  -3   1  12        0.46        2.04      0.37 o 
  -2   1  12       52.14       45.89      1.11 o 
  -1   1  12       54.79       49.05      1.30 o 
   0   1  12       72.76       72.64      1.67 o 
   1   1  12      170.20      175.19      2.42 o 
   2   1  12       38.09       43.84      0.74 o 
   3   1  12      119.15      105.15      1.49 o 
   4   1  12      103.12      102.92      1.86 o 
   5   1  12        0.52        0.74      0.19 o 
  -5   2  12       10.76       13.75      0.74 o 
  -4   2  12      310.28      320.66      7.43 o 
  -3   2  12      233.11      238.54      3.90 o 
  -2   2  12      135.03      118.53      2.04 o 
  -1   2  12      188.68      180.02      3.16 o 
   0   2  12       26.30       26.20      0.74 o 
   1   2  12      124.69      116.30      1.67 o 
   2   2  12        5.96        6.69      0.37 o 
   3   2  12      180.17      172.22      2.42 o 
   4   2  12        2.37        1.86      0.19 o 
  -5   3  12        1.44        0.93      0.56 o 
  -4   3  12        8.63        7.43      0.56 o 
  -3   3  12       10.48       10.03      0.56 o 
  -2   3  12        0.92        0.19      0.19 o 
  -1   3  12      119.55      115.37      2.23 o 
   0   3  12       13.53       13.19      0.56 o 
   1   3  12      148.11      142.87      2.04 o 
   2   3  12      154.07      158.66      2.23 o 
   3   3  12       36.17       37.53      0.74 o 
   4   3  12        5.37        6.69      0.37 o 
  -4   4  12        1.06        0.93      0.37 o 
  -3   4  12        6.06        6.69      0.56 o 
  -2   4  12       62.71       60.38      1.49 o 
  -1   4  12      218.41      217.55      3.53 o 
   0   4  12        0.15        0.37      0.19 o 
   1   4  12        4.33        5.02      0.37 o 
   2   4  12        1.18        0.93      0.19 o 
   3   4  12        0.33        1.11      0.19 o 
  -4   5  12        0.03        0.19      0.37 o 
  -3   5  12        0.53        0.37      0.19 o 
  -2   5  12        2.62        1.86      0.37 o 
  -1   5  12       31.29       30.84      0.74 o 
   0   5  12       85.47       85.83      1.49 o 
   1   5  12       27.44       26.20      0.74 o 
   2   5  12      103.90      100.69      2.04 o 
  -2   6  12        0.68        0.00      0.37 o 
  -1   6  12        2.10        2.23      0.37 o 
   0   6  12      245.88      252.29      7.62 o 
   1  -6  13        3.82        4.83      0.74 o 
  -2  -5  13        1.13        1.67      0.37 o 
  -1  -5  13      122.66      120.76      2.60 o 
   0  -5  13      225.04      223.49      3.72 o 
   1  -5  13        5.59        6.69      0.56 o 
   2  -5  13       15.04       13.93      0.74 o 
   3  -5  13       26.23       23.97      0.93 o 
  -3  -4  13        4.50        4.64      0.56 o 
  -2  -4  13        5.18        4.64      0.56 o 
  -1  -4  13        6.96        6.69      0.56 o 
   0  -4  13        1.23        0.93      0.37 o 
   1  -4  13        0.75        1.49      0.37 o 
   2  -4  13       18.60       22.29      0.74 o 
   3  -4  13        2.89        3.72      0.37 o 
   4  -4  13       14.28       15.23      1.11 o 
  -3  -3  13       16.50       16.53      0.93 o 
  -2  -3  13        8.95        8.17      0.56 o 
  -1  -3  13        0.01        0.19      0.37 o 
   0  -3  13       32.50       36.60      1.30 o 
   1  -3  13        2.98        2.60      0.37 o 
   2  -3  13        0.16        0.00      0.19 o 
   3  -3  13      190.71      180.76      3.53 o 
   4  -3  13        0.00        0.00      0.19 o 
  -4  -2  13       26.42       31.77      1.30 o 
  -3  -2  13       73.69       62.98      1.67 o 
  -2  -2  13        9.16       10.22      0.74 o 
  -1  -2  13       56.46       51.46      1.30 o 
   0  -2  13        8.32        6.87      0.56 o 
   1  -2  13       26.12       25.64      0.93 o 
   2  -2  13       13.12       12.63      0.56 o 
   3  -2  13       13.26       17.83      0.56 o 
   4  -2  13       54.18       52.58      0.93 o 
  -4  -1  13        0.02        0.19      0.37 o 
  -3  -1  13       20.96       20.81      0.93 o 
  -2  -1  13       15.54       13.75      0.74 o 
  -1  -1  13       55.63       55.36      1.49 o 
   0  -1  13       10.93       11.33      0.74 o 
   1  -1  13        2.72        2.79      0.37 o 
   2  -1  13       23.54       23.41      0.74 o 
   3  -1  13       10.41        7.99      0.37 o 
   4  -1  13       14.99       13.93      0.56 o 
  -5   0  13        9.06       10.03      1.11 o 
  -4   0  13       12.50       11.52      0.93 o 
  -3   0  13        6.07        2.42      0.37 o 
  -2   0  13       49.07       41.06      1.30 o 
  -1   0  13       34.75       30.47      0.93 o 
   0   0  13       10.81        9.10      0.56 o 
   1   0  13       39.80       35.86      0.93 o 
   2   0  13       24.85       26.57      0.74 o 
   3   0  13       33.82       36.23      0.93 o 
   4   0  13        0.21        0.56      0.19 o 
  -4   1  13       53.03       48.12      1.49 o 
  -3   1  13       20.87       25.82      1.11 o 
  -2   1  13        0.28        0.37      0.19 o 
  -1   1  13       14.66       15.42      0.74 o 
   0   1  13        0.96        0.74      0.37 o 
   1   1  13        0.14        0.37      0.19 o 
   2   1  13       92.26       85.09      1.30 o 
   3   1  13      276.71      237.06      3.53 o 
   4   1  13       84.95       75.06      1.49 o 
  -4   2  13      212.94      217.36      4.27 o 
  -3   2  13       56.33       64.09      1.49 o 
  -2   2  13       38.99       31.21      0.93 o 
  -1   2  13       25.67       25.27      0.93 o 
   0   2  13       36.64       35.48      0.74 o 
   1   2  13        1.07        1.30      0.19 o 
   2   2  13       64.64       63.72      1.11 o 
   3   2  13        2.98        2.79      0.19 o 
  -4   3  13        1.22        0.56      0.37 o 
  -3   3  13        1.26        2.04      0.37 o 
  -2   3  13        1.32        1.11      0.19 o 
  -1   3  13        0.75        0.93      0.19 o 
   0   3  13      117.68      119.27      1.86 o 
   1   3  13       50.35       49.60      0.93 o 
   2   3  13        3.71        3.53      0.19 o 
   3   3  13       47.66       43.84      1.67 o 
  -3   4  13       13.87       13.56      0.56 o 
  -2   4  13        1.55        0.74      0.19 o 
  -1   4  13       27.18       24.89      0.74 o 
   0   4  13       33.06       29.91      0.74 o 
   1   4  13      108.32      108.68      1.86 o 
   2   4  13        1.07        1.49      0.37 o 
  -2   5  13        2.32        2.04      0.37 o 
  -1   5  13        1.06        1.49      0.19 o 
   0   5  13       12.93       12.82      0.74 o 
   1  -5  14        0.00        0.00      0.37 o 
  -2  -4  14        8.42        9.47      0.74 o 
  -1  -4  14       97.37       96.05      2.23 o 
   0  -4  14        3.60        3.90      0.37 o 
   1  -4  14       30.64       35.30      0.93 o 
   2  -4  14       32.20       34.00      0.93 o 
  -3  -3  14        7.22        8.73      0.93 o 
  -2  -3  14       14.59       15.05      0.74 o 
  -1  -3  14       11.63       12.08      0.74 o 
   0  -3  14       29.30       28.42      1.11 o 
   1  -3  14       53.04       61.49      1.30 o 
   2  -3  14        8.30       11.70      0.56 o 
   3  -3  14      130.17      137.29      2.60 o 
  -3  -2  14        0.14        0.37      0.19 o 
  -2  -2  14        0.10        0.19      0.19 o 
  -1  -2  14        8.63        8.17      0.56 o 
   0  -2  14      166.37      172.96      3.53 o 
   1  -2  14        3.05        3.90      0.37 o 
   2  -2  14      134.60      143.24      2.04 o 
   3  -2  14       12.00       11.70      0.37 o 
  -3  -1  14        1.02        1.86      0.37 o 
  -2  -1  14        0.07        0.19      0.19 o 
  -1  -1  14       11.56       11.52      0.74 o 
   0  -1  14       66.28       73.01      1.86 o 
   1  -1  14       40.32       42.54      0.93 o 
   2  -1  14        5.52        7.43      0.37 o 
   3  -1  14        9.28       13.93      0.37 o 
  -4   0  14       13.47       14.12      0.74 o 
  -3   0  14        0.20        1.11      0.37 o 
  -2   0  14        7.16        7.99      0.56 o 
  -1   0  14        1.19        2.23      0.37 o 
   0   0  14       95.34       98.09      1.86 o 
   1   0  14      109.45      109.42      1.86 o 
   2   0  14        1.10        1.49      0.19 o 
   3   0  14      375.19      350.94      5.02 o 
  -4   1  14      167.30      165.90      5.76 o 
  -3   1  14      146.15      145.47      2.60 o 
  -2   1  14        6.91        5.20      0.37 o 
  -1   1  14       12.32       13.75      0.74 o 
   0   1  14       17.55       19.69      0.74 o 
   1   1  14        1.10        1.11      0.19 o 
   2   1  14        2.27        3.90      0.37 o 
   3   1  14      141.92      113.88      3.53 o 
  -3   2  14       13.92       14.31      0.74 o 
  -2   2  14        2.74        3.72      0.37 o 
  -1   2  14        3.21        3.16      0.37 o 
   0   2  14       30.31       30.10      0.93 o 
   1   2  14       69.34       68.37      1.30 o 
   2   2  14       21.79       25.64      0.93 o 
  -2   3  14        7.68        6.50      0.37 o 
  -1   3  14        4.50        4.09      0.37 o 
   0   3  14      126.34      119.46      1.86 o 
   1   3  14       11.72       11.33      0.56 o 
  -1   4  14        1.60        2.97      0.37 o 
  -1  -3  15       16.90       18.02      1.11 o 
   0  -3  15       18.44       23.59      0.74 o 
   1  -3  15        1.35        1.30      0.37 o 
  -2  -2  15       32.63       31.40      1.49 o 
  -1  -2  15        9.58       14.12      0.74 o 
   0  -2  15       18.73       13.19      0.56 o 
   1  -2  15        8.34        6.32      0.37 o 
  -2  -1  15       15.95       16.35      0.74 o 
  -1  -1  15        0.61        1.11      0.37 o 
   0  -1  15       40.54       42.36      1.30 o 
   1  -1  15        7.88        9.29      0.56 o 
  -2   0  15       33.53       34.74      0.93 o 
  -1   0  15       12.58       12.82      0.74 o 
   0   0  15       32.24       23.59      0.74 o 
   1   0  15        2.41        3.72      0.37 o 
   2   0  15        0.13        0.00      0.37 o 
  -2   1  15        2.30        1.86      0.37 o 
  -1   1  15        0.15        0.37      0.19 o 
   0   1  15        6.99        6.32      0.37 o 
   1   1  15        9.41        9.85      0.56 o 
  -1   2  15        8.13        7.99      0.56 o 
   0   2  15       10.85        8.92      0.56 o 
                                                 
